# Supplementary material for: Interleukin 31 receptor α promotes smooth muscle cell contraction and airway hyperresponsiveness in asthma
Source: Nat Commun. 2023 Dec 11;14:8207. doi: 10.1038/s41467-023-44040-1 (PMC10713652; doi:10.1038/s41467-023-44040-1)
Supplement: Supplementary file 4 — Source Data [file 41467_2023_44040_MOESM4_ESM.xlsx]

## Sheet: Figure 1
	Source data file
	Figure 1 b
		WildType Saline	IL31RA-/- Saline	Wildtype HDM	IL31RA-/- HDM
	IL-31RA	1.71523	0	3.06286	0
		1.26641	0	6.63673	0
		0.56261	0	5.17737	0
		1	0	7.16798	0
		0.76571	0	4.86191	0
			0	2.52546	0
	Figure 1 c
	IL-31	WildType Saline	IL31RA-/- Saline	Wildtype HDM	IL31RA-/- HDM
		0.584	1.34896	0.98689	6.86632
		0.33286	5.18393	0.40239	3.46979
		0.83662	8.41008	0.62549	2.71283
		1	1.60127	0.43635	1.87328
		1.63179	4.20684	0.63439	13.6563
					3.56893
	Figure 1 f
	Mch(mg/ml)	Wildtype+HDM					IL31RA +HDM								Wildtype+ saline								IL-31RA-/-+ saline
	0	0.674233	0.634095	0.70586	0.774793	0.845071	0.712668	0.836978	0.748848	0.822022	0.703475	0.624924	0.544952	0.580682	0.547593	0.542194	0.909441	0.762943	0.744401	0.755829	0.650239		0.619129	0.576729	0.513431	0.713362	0.660943	0.648949	0.436407	0.542251
	3.25	1.40353	1.16859	1.30182	1.35773	1.37696	0.927291	1.4496	1.4715	1.38524	1.0361	0.851971	1.5362	0.944	0.69552	0.658956	1.51237	0.909844	0.906703	0.884162	0.750239		0.850943	0.545833	0.513647	0.869205	0.71276	0.719946	0.555895	0.585497
	6.25	1.6271	2.44752	2.09168	2.76817	2.27281	1.1385	2.19828	2.15539	3.37354	2.0399	1.19296	5.51543	2.51977	0.898003	1.93293	1.17157	1.1544	1.43491	0.865055	1.0309		0.764982	0.571767	0.532289	1.20129	0.744094	0.945728	0.659912	0.642993
	12.5	3.24357	3.55968	5.3655	6.70714	2.91587	2.59208	3.81093	2.12452	4.26994	2.94693	2.75834	2.29991	5.30561	1.25862	2.31105	1.60261	2.02428	1.26402	1.09365	1.18639		0.894852	0.689442	0.611894	1.27205	0.869463	1.02616	0.755437	0.805277
	25	4.5666	6.48708	7.66234	7.52042	3.09652	2.38802	5.03799	2.63094	4.13133	5.09146	3.80217	6.37765	7.52375	1.5803	3.01598	2.41204	2.51311	3.31524	1.64523	1.53767		1.17322	0.913907	0.65507	1.88417	1.02324	1.20059	0.946328	1.2802
	50	12.3724	13.5165	10.6373	7.7691	7.10295	3.19887	7.22064	3.11851	7.56893	7.43752	4.97326	3.41896	8.87317	2.06947	3.31825	3.61044	4.03378	2.90764	1.68435	1.90981		1.27596	1.19942	0.859774	1.87424	1.2782	1.53763	1.04086	1.42985
	Figure 1 g
	Mch (mLog10M)	Wildtype								IL31RA-/-
%area change lumen contraction	-8	1	1.43392	15.7046	15.4287	20.5699	14.7773	4.06702	1.54154	1.35291	2.1366	1.35291	0.426199	0.16376	4.34246
	-7	1.21002	5.13905	17.5896	24.7626	50.3155	21.4357	28.7979	9.48201	5.06456	8.50475	8.8971	5.35578	21.1429	0.82972
	-6	42.5969	33.4994	48.422	58.5546	63.7459	34.3778	34.5689	38.1309	8.8971	11.5048	8.55838	11.2192	12.5639	8.66179
	-5	64.5793	36.8154	55.5928	71.4616	50.6631	56.1118	42.6382	44.3783	19.9932	25.2622	20.0646	13.9305	61.3634	9.16205
	-4	71.9837	43.8763	72.0761	72.424	86.3053	70.5633	70.5624	32.5316	29.5956	26.4539	14.649	25.0493	62.5198	14.257
	Figure 1 h
	Time(min)	Wildtype +Carbachol(10μM)			IL-31RA-/-+ Carbachol(10μM)
%contracted area	0	0	0	0	0	0	0
	30	6.32284	6.09811	6.34643	2.35472	2.98122	3.79636
	60	11.1409	13.3035	14.636	10.0916	10.2595	8.65709

## Sheet: Figure 2
	Figure 2 b
		Wildtype+Saline	Wildtype+HDM	IL31RA-/-+Sal	IL31RA-/-+HDM
	Total BAL cells	1.69	13.2	3.77	29.7
		1.8	20.2	17.1	46.5
		2.1	42.1	3.59	54.4
		2.08	54.7	3.25	10.7
		1.04	21.7	6.65	48
	Figure 2 C
	BAL cell Count	Eo_Wildtype+saline	Eo_IL-31RA-/-+saline	Eo_Wildtype+HDM	Eo_IL-31RA-/-+HDM	Mac_Wildtype+saline	Mac_IL-31RA-/-+saline	Mac_Wildtype+HDM	Mac_IL-31RA-/-+HDM	Lymp_Wildtype+saline	Lymp_IL-31RA-/-+saline	Lymp_Wildtype+HDM	Lymp_IL-31RA-/-+HDM	Neu_Wildtype+saline	Neu_IL-31RA-/-+saline	Neu_Wildtype+HDM	Neu_IL-31RA-/-+HDM
		0.39	1.32	34.98	144	14.04	32.05	29.04	56.43	4.1925	3.5815	14.52	28.215	0.8775	0.754	53.46	68.31
		0.18	0	83.83	246.5	14.67	147.1	48.48	62.78	2.34	20.52	29.29	48.825	0.81	3.42	40.4	106.95
		0.105	1.436	244.2	163.2	18.69	23.34	63.15	291	1.785	4.308	42.1	29.92	0.42	6.821	71.57	59.84
		0	1.138	303.6	39.59	18.93	27.46	76.58	37.45	1.352	3.575	49.23	12.305	0.52	0.325	117.605	17.655
		0	0.665	131.3	266.4	9.152	57.19	39.06	84	1.144	6.65	11.935	33.6	0.104	1.995	34.72	96
	Figure 2 e
	%ABPAS cells	Wildtype+saline	IL31RA-/- +saline	Wildtype+HDM	IL31RA-/- +HDM
		0	0	51.7493	52.7136
		0	0	60.3796	48.7514
		0	0	42.4978	52.1743
		0	0	69.8337	52.5639
		0	0	64.8168	77.3438
		0	0	49.0477	64.6076
		0	0	36.7943	55.935

## Sheet: Figure 3
	Figure 3 a
	IL-4	Wildtype+Saline	IL31RA-/- + Saline	Wildtype+HDM	IL31RA-/- +HDM
		1	0.64551	60.039	155.889
		0.73046	0.57057	56.2721	66.6663
		0.66848	0.60063	119.279	100.163
		0.47046	0.86611	45.5392	34.9684
		1.06106	0.43698	72.3117	48.0309
		0.68754	0.62356	58.2636	117.813
	IL-5	Wildtype+Saline	IL31RA-/- + Saline	Wildtype+HDM	IL31RA-/- +HDM
		1	1.21905	38.3632	22.1137
		1.33121	0.95927	55.2102	10.6103
		1.74761	0.33905	33.4756	18.4716
		0.92886	0.96803	31.3117	17.1985
		1.62672	1.73579	20.2044	12.9706
		0.50431	0.56899	17.6451	36.8124
	IL-13	Wildtype+Saline	IL31RA-/- + Saline	Wildtype+HDM	IL31RA-/- +HDM
		1	0.73958	247.5	1568.51
		2.50057	0.54193	414.933	1171.41
		0.78381	0.65227	246.973	952.262
		0.89635	0.58684	876.118	274.645
		0.84254	0.58263	678.409	338.498
		0.75689	0.55893	253.413	256.569
	Figure 3 b
	CCL-11	Wildtype+Saline	IL31RA-/- + Saline	Wildtype+HDM	IL31RA-/- +HDM
		0.85393	1.31474	65.7499	92.1135
		1.08808	1.54946	66.5627	50.8089
		0.94615	1.11411	66.9049	69.0974
		0.9017	1.05997	80.6326	46.4621
		0.97256	1.74585	51.2835	39.3735
		1	1.35689	51.4106	58.2699
	CCL-24	Wildtype+Saline	IL31RA-/- + Saline	Wildtype+HDM	IL31RA-/- +HDM
		0.75635	49.4503	0.97602	67.3906
		1	36.6276	1.48034	36.806
		1.65042	25.629	4.4943	72.2546
		1.33168	43.0618	2.1387	32.569
		2.28763	31.8328	2.3688	78.0293
		1.56	13.0281	2.05689	69.5624
	lL-10	Wildtype+Saline	IL31RA-/- + Saline	Wildtype+HDM	IL31RA-/- +HDM
		1	1.60647	12.6997	18.7702
		0.55709	1.3641	20.751	6.56769
		0.65263	1.67277	10.3073	39.6168
		0.88858	0.81439	15.6177	9.01605
		0.97165	0.79625	7.92841	7.99256
		0.56268	1.2563	13.6532	20.3482
	Figure 3 b
	ARG1	Wildtype+Saline	IL31RA-/- + Saline	Wildtype+HDM	IL31RA-/- +HDM
		1.83056	1.70574	117.775	220.56
		1.4434	1.53758	205.69	60.9744
		1.5477	1.41396	121.947	460.406
		2.01467	1.59123	194.053	104.613
		1.53153	11.0639	62.9784	161.207
		1	1.69865	108.221	276.894
	CHI3L3	Wildtype+Saline	IL31RA-/- + Saline	Wildtype+HDM	IL31RA-/- +HDM
		1	4.42474	0.60194	5.23351
		0.8644	9.33081	1.05379	6.75667
		1.26237	8.8643	7.30413	8.70834
		1.34166	3.4988	1.99654	7.58967
		1.43584	3.49224	1.20608	10.0811
		1.25639	3.64254	1.95639	6.56398
	FIZZ1	Wildtype+Saline	IL31RA-/- + Saline	Wildtype+HDM	IL31RA-/- +HDM
		1.23044	0.74157	190.262	228.522
		1.32874	0.95947	309.48	216.437
		0.99973	0.42819	173.253	181.687
		0.80184	1.15895	163.51	144.882
		0.81184	12.4984	173.521	163.844
		1	0.89654	213.011	147.739
	Figure 3 d
	GOB5	Wildtype+Saline	IL31RA-/- + Saline	Wildtype+HDM	IL31RA-/- +HDM
		1	0.404	349.898	362.041
		1.03553	0.25901	288.594	576.326
		1.45233	0.07133	275.308	256.256
		0.81838	1.32271	420.756	323.577
		0.5627	0.48693	102.372	230.47
		1.05689	0.25869	368.957	108.099
	MUC5AC	Wildtype+Saline	IL31RA-/- + Saline	Wildtype+HDM	IL31RA-/- +HDM
		1.24853	1.137	64.7425	89.6747
		1.12991	1.19106	11.8705	111.421
		1.29089	1.07421	75.1135	64.6674
		1.35103	1.14311	48.2141	73.7218
		0.39429	9.68534	69.4148	58.7651
		1	1.05698	7.40498	10.2773
	Figure 3 e
	IL-4	Wildtype+Saline	IL31RA-/- + Saline	Wildtype+HDM	IL31RA-/- +HDM
		0.98	1.275	13.01	135.2
		0.98	1.095	48.98	105.675
		0.98	0.98	40.835	52.055
		1.095	0.98	74.76	19.39
		0.98	1.21	111.53	34.1
	IL-13	Wildtype+Saline	IL31RA-/- + Saline	Wildtype+HDM	IL31RA-/- +HDM
		0.57	0.91	2.425	35.995
		0.66	0.62	4.2	34.125
		0.735	1.225	10.395	36.095
		0.585	0.825	25.625	6.365
		0.62	0.66	34.51	16.145
	IL-5	Wildtype+Saline	IL31RA-/- + Saline	Wildtype+HDM	IL31RA-/- +HDM
		1.13	1.17	20.545	227.155
		1.13	1.17	39.245	151.085
		1.17	1.405	50.575	31.25
		1.13	1.17	124.66	25.27
		1.365	1.13	124.77	40.89
	IL-6	Wildtype+Saline	IL31RA-/- + Saline	Wildtype+HDM	IL31RA-/- +HDM
		1.29	1.29	203.87	32.71
		1.29	1.29	33.845	138.845
		1.29	1.36	27.42	14.415
		1.29	1.29	96.09	13.135
		1.29	1.29	60.84	6.755
	IFN-g	Wildtype+Saline	IL31RA-/- + Saline	Wildtype+HDM	IL31RA-/- +HDM
		0.82	0.595	3.38	1.61
		0.56	0.855	1.34	1.74
		0.56	0.705	1.61	2.465
		0.56	0.595	1.625	0.965
		0.595	0.595	2.17	9.02
	TNF-a	Wildtype+Saline	IL31RA-/- + Saline	Wildtype+HDM	IL31RA-/- +HDM
		1.52	1.52	83.86	9.37
		1.52	1.52	7.83	12.67
		1.52	1.81	7.49	29.935
		1.52	1.52	10.81	4.11
		1.52	1.52	5.09	14.06
	IL-10	Wildtype+Saline	IL31RA-/- + Saline	Wildtype+HDM	IL31RA-/- +HDM
		6.68	6.68	6.79	49.52
		6.68	6.68	9.865	20.99
		6.68	6.68	16.055	6.79
		6.68	6.68	17.54	6.68
		6.68	6.68	9.97	6.68

## Sheet: Figure 4
	Figure 4 b
	IL-31RA	Wildtype+ Saline	Wildtype + SEA	IL31RA-/-+Saline	IL31RA -/- +SEA
		1.71523	9.91706	0	0
		1.26641	15.6326	0	0
		0.56261	9.30253	0	0
		1	1.82006	0	0
		0.76571	6.14237	0	0
			5.50849	0	0
	Figure 4 C
	IL-31	Wildtype+ Saline	Wildtype + SEA	IL31RA-/-+Saline	IL31RA -/- +SEA
		0.584	1.94981	1.34896	0.5401
		0.33286	0.85382	5.18393	0.22392
		0.83662	3.12483	8.41008	0.1886
		1	20.2417	1.60127	15.807
		1.63179	25.6667	4.20684	0.16857
			3.04739
	Figure 4 d
		Mch (mg/ml)	Wildtype+saline						IL-31RA-/-+ saline
	Max Rrs	0	0.547593	0.542194	0.909441	0.762943	0.744401	0.650239	0.619129	0.576729	0.513431	0.713362	0.660943	0.648949	0.436407
	CmH2o.s/ml	3.125	0.69552	0.685394	0.986462	0.909844	0.906703	0.750239	0.850943	0.545833	0.513647	0.869205	0.71276	0.719946	0.555895
		6.25	0.898003	1.93293	1.17176	1.1544	1.43491	1.0309	0.764982	0.571767	0.532289	1.20129	0.744094	0.945728	0.659912
		12.5	1.25862	2.31105	1.60276	2.02428	1.26402	1.18639	0.894852	0.689442	0.611894	1.27205	0.869463	1.02616	0.755437
		25	1.5803	3.01598	2.41204	2.51311	3.31524	1.53767	1.17322	0.913907	0.65507	1.88417	1.02324	1.20059	0.946328
		50	2.06947	3.31825	3.61044	4.03378	2.90764	1.90981	1.27596	1.19942	0.859774	1.87424	1.2782	1.53763	1.04086
	Figure 4 e
		Mch (mg/ml)	Wildtype+SEA					IL31Rα-/-+SEA
	Max Rrs	0	0.817994	0.934688	0.70124	1.03734	0.861919	0.739209	0.846035	0.950869	0.858068
	CmH2o.s/ml	3.125	1.26634	1.2123	1.555	1.52473	1.36493	1.2121	1.2508	1.02607	1.10066
		6.25	2.50807	2.21777	3.01757	2.42448	2.73599	2.17479	2.52503	2.21244	2.15272
		12.5	5.82241	3.0628	4.52883	5.45749	4.56411	4.45057	5.17969	3.4848	3.45709
		25	18.4995	15.9966	14.3946	13.0263	9.32264	4.47718	8.25052	7.79403	4.91392
		50	19.7504	14.6768	11.0484	16.2359	12.0695	6.3787	10.8665	7.16124	5.93785

## Sheet: Figure 5
	Figure 5 b
	Max Rrs	Mch (mg/ml)	Saline					IL 31
	CmH2o.s/ml	0	0.498151	0.904446	1.36515	0.526897	0.869209	0.994934	0.606162	0.814714	0.883494	1.03816
		3.25	0.519779	0.951514	1.48039	0.88164	1.13808	1.07314	0.676877	0.991149	0.853343	1.12574
		6.25	0.533837	1.00745	1.31179	1.23215	1.21865	1.27096	0.77651	1.03803	0.799786	1.40048
		12.5	0.564037	1.08298	1.25748	1.64381	1.29742	1.60316	0.902691	1.2351	0.90576	1.70697
		25	0.601768	1.17824	1.37566	1.52512	1.10802	1.56893	1.10532	1.22916	0.881117	1.59391
		50	0.619049	1.25906	1.35484	3.59575	1.4734	2.27341	0.988214	1.11685	1.31518	1.56896
	Figure 5 d
	SOCS3	Saline	rIL-31
		1	2.4524
		0.78707	1.73507
		0.34607	2.29273
		0.32576	1.95067
		0.29706	1.24868
		0.52994	1.24767
	Figure 5 e
	IFN-γ	Saline	rIL-31
		0.58618	0.68524
		0.65461	0.76597
		0.56644	0.36392
		1	0.52679
		0.81836	0.48033
		0.64632	0.34517
	TNF-α	Saline	rIL-31
		0.73377	0.70525
		0.71981	0.66892
		0.87718	0.68993
		1	0.82636
		0.3753	0.81232
		0.31762	0.97767
	IL-6	Saline	rIL-31
		1.33554	1.63384
		0.89013	1.85159
		1.656	1.15144
		1	1.11859
		1.77601	1.27202
		1.35463	1.28584
	IL-17	Saline	rIL-31
		0.29928	0.30503
		1.36536	0.36508
		0.2906	1.84556
		1	1.33883
		1.28209	0.1433
		0.71517	0.15165
	Figure 5 f
	IL-4	Saline	rIL-31
		1	0.90414
		1	0.5946
		1.3	0.45935
		1.1	0.50489
		1.2	0.44163
		1.93	0.34178
	IL-13	Saline	rIL-31
		0.78174	0.91998
		1.60767	0.45395
		0.85269	1.78714
		1	0.33134
		1	0.67125
		0.85269	0.7072
	ARG1	Saline	rIL-31
		0.6085	0.55393
		0.79021	0.54905
		0.9391	1.35445
		1	1.18391
		0.74335	0.56023
		0.74333	0.69668
	MUC4	Saline	rIL-31
		1.75114	1.27471
		0.74873	1.21541
		1.59042	2.17243
		1	2.31811
		1.84066	1.13055
		1.37418	1.3134
	MUC5AC	Saline	rIL-31
		0.982	1.00429
		0.93324	0.93795
		1.44433	1.19735
		1	1.5792
		1.29647	1.18259
		1.27104	0.96711
	Figure 5 g
		Mch (mLog10M)	Media					IL-31
	%Lumen contraction	-8	1.64901	1.99614	1.25981	1.96298	1.91638	0.57302	1.49627	0.371044	5.41586	5.41586	4.75176	0.744809	5.6862
		-7	7.93659	6.0617	0.762929	2.63956	2.81444	0.874203	6.90533	0.811596	13.6392	13.6392	18.0319	0.544703	24.4174
		-6	36.3023	14.9542	14.9673	11.6951	8.74109	2.08031	5.91358	44.356	24.7577	24.7577	19.3285	4.35354	39.6541
		-5	53.0165	35.3546	39.4576	39.9942	47.0983	78.3207	53.5645	56.8526	38.3588	38.3588	32.6512	56.4485	34.521
		-4	40.18	68.6622	60.7027	31.0835	66.3037	75.0307	51.421	60.0751	43.8062	43.8062	55.6146	94.8747	49.6667
	Figure 5 h
	%Contracted area	Time(hrs)	Media				IL-31				IL-13
		0	0	0	0	0	0	0	0	0	0	0	0	0
		12	11.3047	8.27652	10.0211	8.88586	8.04205	7.94748	6.56083	10.5872	18.4048	18.4365	18.7708	19.3138
		24	14.7713	13.888	15.5055	16.4798	13.2614	10.8359	11.5266	15.3225	27.2829	23.0598	21.4234	27.8755
		48	15.6456	15.2365	17.3902	17.0217	18.1182	12.5344	14.3176	18.7183	29.2664	30.9126	26.4672	30.9983

## Sheet: Figure 6
	Figure 6 a
	IL-31RA	Media	IL-4 (1ng/ml)	IL-4 (20ng/ml)	IL-4 (100ng/ml)
		1	3.89554	4.91443	5.53537
		0.84485	3.84129	4.64042	4.14891
		0.67165	3.2	4.47781	5.44013
	Figure 6 b
	IL-31RA	Media	IL-13 (1ng/ml)	IL-13 (20ng/ml)	IL-13 (100ng/ml)
		1.30216	18.844	16.047	27.3379
		1.14297	19.5936	20.108	18.5737
		1.67548	19.2368	19.57	27.8441
		1	19.7385	26.4018	23.3037
	Figure 6 c
		Mch	Wildtype+rIL13				IL31RA-/-+rIL13
	Max Rrs	0	0.539543	0.710885	0.58248	1.20104	0.512637	0.703096	0.546629	0.655272
	CmH2o.s/ml	3.125	0.999929	1.3708	0.977067	0.766117	0.783335	0.989975	0.838284	0.816144
		6.25	1.12156	1.34773	1.01921	1.24183	0.943973	1.26644	0.961776	0.97842
		12.5	1.47642	1.63871	1.18331	1.93296	0.96308	1.28096	0.953074	1.16516
		25	2.05173	4.06269	1.81197	2.06517	1.51242	1.81972	1.27727	1.55401
		50	3.39031	4.52714	1.91857	6.30671	1.41973	2.90307	1.84685	2.45845
	Figure 6 d
	%Contracted area	Time(hrs)	Wild type + IL-13				Il31RA-/-+ IL-13
		0	0	0	0	0	0	0	0	0
		12	18.4048	18.4365	18.7708	19.3138	0.531968	0.988077	0.056698	0.048003
		24	27.2829	23.0598	21.4234	27.8755	2.45884	6.36285	3.41338	6.03782
		48	29.2664	30.9126	26.4672	30.9983	7.01483	7.94046	9.88354	12.202
	Figure 6 f
	CCL-11	Wild Type	IL-31RA-/-
		0.03103	0.29566
		0.13298	1.20145
		1	0.82625
		0.2078	0.21545
	CCL-24	Wild Type	IL-31RA-/-
		0.00685	0.1373
		0.04707	0.82134
		1	0.6189
		0.12853	0.23243
	IL-17	Wild Type	IL-31RA-/-
		0.20483	0.05507
		0.16601	0.27557
		1	0.15922
		0.12535	0.55052
	Figure 6 g
	IL-4	Wild Type	IL-31RA-/-
		0.08724	0.08347
		0.09814	0.26973
		1	0.39739
		0.3212	0.30647
	IL-5	Wild Type	IL-31RA-/-
		0.56285	0.60782
		0.58236	0.69488
		1	0.90408
		0.33876	0.78601
	Figure 6 h
	ARG1	Wild Type	IL-31RA-/-
		0.05781	0.24448
		0.13309	1.37857
		1	0.61041
		0.18312	0.29331
	CHI3L3	Wild Type	IL-31RA-/-
		0.07745	0.96873
		0.54175	0.95886
		1	0.95632
		0.91974	1.27978
	FIZZ1	Wild Type	IL-31RA-/-
		0.01932	0.65931
		0.31307	1.22082
		1	1.07569
		0.54021	0.44981
	Figure 6 j
	GOB5	Wild Type	IL-31RA-/-
		0.00121	1.53311
		2.15427	3.01271
		1	2.3473
		1.5101	1.25987
	MUC5AC	Wild Type	IL-31RA-/-
		0.23254	2.38461
		4.46373	2.82696
		1	3.35252
		3.15347	3.40065

## Sheet: Figure7
	Figure 7 a
	IL-31RA	Media	IFNG-γ(1ng/ml)	IFNG-γ(20ng/ml)	IFNG-γ(100ng/ml)
		1	3.89554	4.91443	5.53537
		0.84485	3.84129	4.64042	4.14891
		0.67165	3.2	4.47781	5.44013
	Figure 7 b
	IL-31RA	Media	IL-31	IFN-γ
		1	0.76175	2.41972
		1.20151	0.9584	3.29561
		1.15635	1.90705	5.99931
		1.44579	3.03726	7.40457
	Figure 7 C
	Max Rrs	Mch	IFN-gamma				Saline
	CmH2o.s/ml	0	0.555155	0.531318	0.563763	0.648806	0.719472	1.02016	0.895325	0.736498
		3.125	0.905453	0.944768	1.17275	1.204	0.880293	1.27396	1.16154	0.80166
		6.25	1.24994	1.50886	1.76921	1.45312	1.14478	1.75129	1.54554	1.02556
		12.5	1.52257	1.5344	1.98725	1.66419	1.26835	1.43634	1.60871	1.28278
		25	5.22568	3.44001	2.55856	2.67294	1.45051	2.38481	1.99566	1.51937
		50	10.5582	11.024	2.96841	2.48845	1.89653	2.12508	2.5803	1.55788
	Figure 7 e
	CCL-11	Saline	IFNγ
		1.07949	3.1732
		1.60271	3.19557
		1.58	3.89586
		1	3.19142
	IL-17	Saline	IFNγ
		1	1.58914
		0.34715	0.72295
		0.57858	1.52949
		0.51303	2.00415
	Figure 7 f
	IL-4	Saline	IFNγ
		1.37758	0.37065
		1.11014	0.19137
		1.28871	0.3428
		1	0.47131
	IL-5	Saline	IFNγ
		1	0.31576
		0.65124	0.49855
		1.39445	0.44771
		0.76316	0.30337
	CCL-24	Saline	IFNγ
		0.65787	0.0529
		0.97764	0.05936
		1.35231	0.05917
		1	0.05245
	Figure 7 g
	ARG1	Saline	IFNγ
		0.62786	0.22739
		1.02045	0.19526
		0.96315	0.24338
		1	0.25209
	CHI3L3	Saline	IFNγ
		1	0.46715
		1.23569	0.46686
		1.11627	0.6872
		1.82232	0.75903
	GOB5	Saline	IFNγ
		1.31267	58.5725
		0.276	52.299
		1.5704	73.4086
		1	69.04
	MUC5AC	Saline	IFN γ
		1	2.26375
		1.20575	2.2441
		2.13437	3.0252
		1.77709	2.5208

## Sheet: Figure8
	Figure 8 a
		Mch	Wild Type+IFN-g									IL31RA-/-+IFN-g
	Max Rrs	0	0.555155	0.531318	0.563763	0.519028	0.548806	0.54131	0.597945	0.537121	0.556834	0.566036	0.552093	0.556927	0.521343	0.566106	0.59639	0.528192	0.597781	0.504005
	CmH2o.s/ml	3.125	0.905453	0.944768	1.17275	1.85118	1.104	0.698788	1.0193	1.15223	0.766516	0.875576	0.736117	0.783777	0.718907	0.728432	0.688913	0.688499	0.640069	0.938709
		6.25	1.24994	1.50886	1.76921	4.72166	1.35312	1.26674	1.57433	2.22361	1.15058	1.14494	0.907809	1.34297	1.13396	1.21176	0.987535	0.914492	1.0348	0.962117
		12.5	1.52257	1.5344	1.98725	6.27495	1.56419	1.18079	1.42401	1.92576	7.63883	1.29045	1.4834	1.16877	2.28976	2.28742	0.966747	0.875642	1.35231	0.993312
		25	5.22568	3.44001	2.55856	23.0756	2.57294	1.56438	2.38906	13.5387	10.7064	1.83334	1.85629	1.69338	3.33901	n/a	3.17152	1.16996	1.66457	0.903601
		50	10.5582	11.024	2.96841	n/a	2.38845	n/a	8.85467	n/a	21.6388	1.80453	2.18496	2.36383	8.149	n/a	3.66759	1.65419	1.92436	0.883328
	Figure 8 c
	CCL-11	Wild Type	IL-31RA-/-
		0.52746	0.63279
		0.37464	0.59417
		1	0.77842
		0.49555	0.55367
		0.54058	0.59283
		0.56177	0.71942
	CCL-24	Wild Type	IL-31RA-/-
		2.0736	1.29787
		3.13729	3.94194
		1	4.29795
		1.17314	3.07701
		1.54766	0.78029
		1.28365	0.86245
	IL-17	Wild Type	IL-31RA-/-
		1	3.99954
		1.3715	2.95187
		2.00239	1.93117
		0.61567	1.14007
		0.78367	1.0672
		0.70083	0.92988
	Figure 8 d
	IL-4	Wild Type	IL-31RA-/-
		0.9318	1.14884
		0.30223	0.75332
		1	0.51663
		0.37096	0.75622
		0.54619
			0.97368
	IL-5	Wild Type	IL-31RA-/-
		1.08993	1.62205
		1.14342	3.53279
		1	3.3475
		1.94234	1.59809
		2.56031	3.68456
		2.71299	1.28855
	Figure 8 e
	ARG1	Wild Type	IL-31RA-/-
		0.62877	0.68308
		0.51072	1.12214
		0.39569	1.02882
		1	1.41758
		0.9368	1.07036
		0.90255	0.53808
	CHI3L3	Wild Type	IL-31RA-/-
		3.37202	2.87794
		2.90724	4.47466
		3.41793	3.28473
		1	2.58421
		1.1799	2.0454
		1.19346	4.65444
	Figure 8 g
	GOB5	Wild Type	IL-31RA-/-
		0.33156	4.7393
		0.29868	9.11883
		1	0.4793
		2.8414	14.7539
		10.942	4.16804
		10.2317	2.91339
	MUC5AC	Wild Type	IL-31RA-/-
		1.16935	1.9142
		1.20107	3.33065
		1	1.43062
		1.09794	1.56848
		1.60211	1.00744
		1.67222	1.0885

## Sheet: Figure9
	Figure 9 a
		Wildtype					IL31RA-/-
	CHRM1	1	0.95402	1.17544	0.9598	1.1591	1.04467	3.18029	3.92103	1.92474	2.53506
	CHRM2	1	0.69484	0.80071	1.19014	1.10952	0.89328	2.19068	0.68482	1.38362	1.11951
	CHRM3	1	0.82825	0.84365	1.03885	1.43535	0.63732	1.34089	0.70728	1.48437	0.96474
	CHRM4	1	2.01468	0.89562	0.62839	0.83959	0.79942	1.69516	3.65896	1.15657	0.98273
	CHRM5	1	4.47817	2.94819	2.76747	6.52359	3.54518	5.77191	6.02911	3.38776	4.77796
	Figure 9 b	Wildtype
	CHRM3	Media	IL- 4	IL- 31
		1	0.90021	0.8318
		0.67751	0.50438	0.90369
		0.87052	0.91063	0.74375
	Figure 9 c	IL31RA-/-
	CHRM3	Media	IL- 4	IL- 31
		1	0.66816	0.81099
		1.0931	0.48513	0.77594
		0.72089	0.8233	0.86048
	Figure 9 d
													GAPDH	Adj. Total Band Vol. (Int)	CHRM3	Adj. Total Band Vol. (Int)			GAPDH	CHRM3	CHRM3/GAPDH fold change
														7505352		6212240		wildtype hdm_1	7505352	6212240	0.827708
														6796944		6511127		wildtype hdm_2	6796944	6511127	0.957949
														5425560		6355687		wildtype hdm_3	5425560	6355687	1.17143
														5717520		6454110		wildtype hdm_4	5717520	6454110	1.12883
														4729320		5622573		wildtype hdm_5	4729320	5622573	1.18888
														6356304		5407704		IL-31Ra ko hdm1	6356304	5407704	0.850762
														5934312		5455207		IL-31Ra ko hdm2	5934312	5455207	0.919265
														7084656		5964943		IL-31Ra ko hdm3	7084656	5964943	0.841952
														8084808		5260438		IL-31Ra ko hdm4	8084808	5260438	0.650657
														9325800		5535808		IL-31Ra ko hdm5	9325800	5535808	0.593601
	Figure 9 e	Wildtype	IL-31RA-/-
	CHRM3/GAPDH fold change	0.827708	0.850762
		0.957949	0.919265
		1.17143	0.841952
		1.12883	0.650657
		1.18888	0.593601
	Figure 9 f
													Chrm3/GAPDH fold change	Wildtype	IL-31RA-/-
														2.72982	1.61531
														2.51713	1.39801
														2.26808	1.02208
	Figure 9 g
											Chrm3/β-actin fold change	siControl	siIL-31RA
												0.652705	0.606028
												0.821107	0.558041
												0.70641	0.546664
	Figure 9 h
													Chrm3/β-actin fold change	siControl	siIL-31RA
														0.064681	0.038847
														0.078289	0.032306
	Figure 9 k

## Sheet: Figure 10
	Figure 10 a
	Time(sec)	IL31RAOE				CHRM3OE				IL-31RAOE+CHRM3OE				Control
	0.7266	33.983	33.983	33.983	33.983	33.983	33.983	33.983	33.983	33.983	33.983	33.983	33.983	33.983	33.983	33.983	33.983
	2.0522	33.287	34.163	33.656	33.76	34.398	34.291	34.072	34.369	34.894	33.705	32.135	35.093	34.342	33.562	34.537	34.537
	3.3992	33.365	33.481	33.564	32.969	34.485	33.177	32.787	33.961	34.785	33.501	33.244	34.676	33.704	35.423	34.665	34.665
	4.9172	33.262	34.177	34.189	32.981	33.778	33.869	33.874	34.106	35.23	33.304	32.746	33.175	34.242	34.14	34.859	34.859
	6.4352	33.763	34.279	34.423	32.603	33.801	34.704	33.471	34.66	34.916	33.479	32.7	34.361	33.662	33.706	33.541	33.541
	7.9758	33.092	34.494	33.928	33.436	33.637	34.726	33.464	34.037	35.062	34.869	33.32	33.645	34.087	34.398	33.496	33.496
	9.4812	34.174	34.695	33.783	33.186	32.952	33.878	33.793	34.116	34.151	34.464	32.989	34.141	34.1	34.017	33.368	33.368
	10.9992	33.525	33.868	33.543	33.398	34.845	33.439	33.102	34.096	34.103	35.445	33.646	33.73	34.449	34.627	34.563	34.563
	12.5174	34.63	34.29	33.691	34.029	34.005	34.567	33.782	34.37	35.212	35.077	32.949	34.281	34.764	33.4	33.98	33.98
	14.0354	33.994	33.716	34.331	33.247	33.416	33.903	34.214	33.72	34.376	34.256	32.736	34.042	34.282	34.418	34.289	34.289
	15.5536	33.897	34.643	34.049	32.633	33.644	34.711	34.617	35.176	34.731	34.691	32.772	33.484	33.342	34.118	34.668	34.668
	17.0722	34.002	35.827	34.994	33.414	33.951	33.332	33.801	34.587	35.729	34.764	33.055	33.312	34.801	34.153	34.199	34.199
	18.6026	33.129	34.119	33.695	33.44	33.896	34.733	32.762	33.844	35.444	34.344	33.101	34.565	34.656	34.954	34.063	34.063
	20.1172	32.823	34.555	33.99	32.608	34.413	34.208	34.058	33.954	34.387	34.582	33.237	34.388	34.476	34.813	35.414	35.414
	21.6352	34.36	34.759	35.268	35.48	33.266	34.895	40.19	36.064	34.555	35.16	33.523	35.823	34.524	36.018	35.589	35.589
	23.1532	48.932	55.897	52.238	58.712	75.162	64.108	75.336	80.154	78.061	63.663	73.139	76.761	34.524	34.524	35.452	35.452
	24.681	93.658	73.166	92.151	127.808	103.44	83.118	105.433	102.092	147.865	114.949	124.68	119.064	46.81	33.449	67.416	67.416
	26.199	110.881	78.819	99.718	133.813	105.162	86.456	106.122	106.432	154.62	119.57	129.378	115.323	67.114	41.053	81.355	81.355
	27.718	108.058	81.361	95.306	130.056	104.441	86.871	101.808	108.645	149.965	112.708	123.999	109.404	68.94	41.36	81.606	81.606
	29.2384	102.899	81.665	91.711	120.858	99.028	86.231	98.653	106.987	141.192	107.785	116.463	102.677	67.002	40.464	76.888	76.888
	30.7632	97.599	80.87	84.918	112.645	95.424	85.635	92.289	103.958	134.18	100.616	109.005	96.384	62.911	38.982	77.616	77.616
	32.2812	91.733	80.832	80.016	106.507	91.185	83.871	90.041	103.126	127.549	97.016	103.801	92.864	58.785	38.463	73.756	73.756
	33.799	88.214	78.867	76.758	101.309	91.029	84.402	88.668	102.412	122.307	91.29	101.571	91.137	57.769	36.869	72.955	72.955
	35.3178	88.35	79.606	74.863	101.627	89.644	82.662	87.745	102.45	118.074	88.91	100.444	93.176	54.635	37.265	71.297	71.297
	36.835	88.443	82.784	77.092	105.248	91.118	83.493	89.521	105.115	122.019	92.1	103.083	99.614	57.335	36.397	71.28	71.28
	38.3538	91.11	82.431	80.782	111.21	91.093	84.027	89.417	108.757	125.428	96.77	108.48	101.154	56.908	37.198	70.175	70.175
	39.881	93.945	83.626	82.572	113.753	93.325	85.039	93.293	107.873	131.304	97.948	111.345	103.751	58.566	37.229	71.266	71.266
	41.399	96.97	81.809	83.626	114.324	92.897	84.883	93.791	106.768	131.6	101.601	111.49	102.801	60.572	38.781	72.842	72.842
	42.9272	94.788	83.028	81.813	110.717	95.915	85.582	92.212	106.865	133.587	100.464	109.402	101.795	60.903	38.128	72.466	72.466
	44.4452	93.645	84.05	81.059	109.273	93.634	85.643	92.675	106.138	132.199	98.651	108.233	99.876	58.44	38.165	71.736	71.736
	45.9632	91.602	82.888	79.175	108.889	95.426	83.712	92.186	105.944	130.986	95.971	106.448	98.889	57.495	38.019	70.55	70.55
	47.482	92.179	82.049	77.97	106.057	91.439	83.985	91.616	105.931	128.621	95.637	104.722	99.868	57.212	39.462	71.065	71.065
	49.0024	90.712	82.327	77.444	106.499	93.08	83.789	90.699	104.17	125.158	93.94	105.001	100.031	56.902	38.423	72.414	72.414
	50.517	89.807	82.218	77.943	107.089	91.444	82.778	89.12	103.659	124.837	95.838	104.971	100.109	57.705	38.59	71.768	71.768
	52.035	91.532	82.04	78.587	107.044	91.904	81.856	88.888	103.867	126.171	94.744	105.537	100.449	57.211	37.831	69.663	69.663
	53.553	89.068	81.93	77.542	106.969	92.235	81.967	88.235	101.853	126.795	94.96	104.568	97.916	56.074	37.982	70.301	70.301
	55.081	89.324	81.311	78.784	106.327	92.931	81.782	88.312	101.431	126.375	95.147	104.919	98.576	55.521	37.77	69.582	69.582
	56.609	88.812	80.588	77.325	104.21	92.951	81.864	87.619	100	127.933	94.694	104.639	98.379	57.627	37.795	67.58	67.58
	58.128	88.384	81.997	76.771	104.258	94.55	80.802	87.845	99.966	127.361	93.523	103.009	98.223	56.599	38.02	68.812	68.812
	59.6484	88.37	79.323	75.391	101.91	92.217	79.869	87.148	99.532	123.962	91.481	101.841	97.582	55.279	37.186	69.106	69.106
	61.1632	87.95	81.086	76.247	102.969	91.658	78.444	87.277	98.241	123.762	92.538	103.383	95.572	54.157	37.902	67.735	67.735
	62.6812	86.739	77.994	75.805	101.066	91.12	78.287	86.83	98.799	123.216	92.373	101.509	96.586	55.019	37.861	68.576	68.576
	64.1988	84.793	78.861	74.603	99.473	91.017	79.142	86.646	97.11	126.147	90.776	101.695	97.564	54.068	37.848	66.214	66.214
	65.7168	86.977	78.27	75.105	101.327	91.871	78.647	87.371	96.805	123.158	91.337	101.102	96.29	54.136	37.763	66.816	66.816
	67.2348	87.185	78.622	76.316	99.923	92.445	78.152	86.481	94.909	121.486	91.302	101.306	94.791	53.189	37.602	67.409	67.409
	68.7852	87.262	77.63	73.992	99.602	92.149	76.819	84.729	94.87	121.479	91.034	101.625	94.547	53.372	39.158	68.082	68.082
	70.2916	84.401	78.179	74.453	99.528	92.629	76.71	85.801	94.145	121.205	89.176	100.775	95.562	53.86	37.684	67.216	67.216
	71.812	85.672	77.757	74.232	96.748	92.883	75.151	85.111	90.497	122.435	89.304	102.252	92.882	53.605	38.382	66.557	66.557
	73.327	84.381	74.575	73.432	100.068	91.434	74.986	83.894	92.551	120.871	88.623	100.956	93.594	52.439	38.592	66.497	66.497
	74.845	84.952	76.691	73.368	96.999	91.819	74.949	83.761	90.47	121.853	89.431	101.055	92.533	52.639	36.769	65.872	65.872
	76.363	84.839	76.585	73.759	98.371	92.273	75.203	84.756	91.892	120.432	90.16	101.179	92.501	52.571	36.361	64.995	64.995
	77.881	83.571	76.012	73.92	96.384	90.494	74.173	83.249	91.027	121.576	89.15	100.523	91.926	52.563	37.028	65.787	65.787
	79.3988	85.038	74.462	73.294	97.542	92.019	74.539	84.025	90.355	118.229	87.91	99.405	92.648	52.234	36.139	66.496	66.496
	80.9274	84.834	74.296	73.604	95.553	91.626	74.361	83.912	90.073	120.118	88.779	101.635	92.694	51.209	36.968	65.594	65.594
	82.4448	81.55	73.458	73.108	95.677	91.297	74.16	84.582	90.081	120.834	88.061	101.209	90.826	52.038	36.595	65.602	65.602
	83.9658	83.91	74.298	72.36	95.785	91.335	73.009	83.476	89.157	119.455	87.033	100.542	92.634	51.185	36.507	64.434	64.434
	85.4908	83.531	75.515	73.338	95.237	91.855	73.448	83.636	89.062	119.37	89.127	99.587	91.883	50.454	35.611	64.214	64.214
	87.0088	84.182	73.861	73.059	96.465	91.657	72.342	83.43	88.255	119.44	88.961	99.53	91.979	50.893	35.797	65.119	65.119
	88.5268	82.725	74.04	72.177	96.108	92.388	72.452	83.157	87.56	119.243	87.648	100.907	91.491	50.109	35.297	63.628	63.628
	90.0458	82.71	72.604	73.765	95.828	92.207	72.502	83.645	88.872	119.555	86.375	100.64	91.88	51.346	36.309	64.333	64.333
	Figure 10 b
	Time sec	control +Bradykinin			IL-31RA + Bradykinin
	0.7484	71.554	79.138	79.134	67.753	67.573	99.984	87.185	57.873
	2.1084	72.141	82.211	78.53	68.683	68.485	98.845	82.079	59.033
	3.4756	73.353	80.634	79.708	66.662	68.591	99.323	80.483	58.307
	4.9972	72.85	78.433	78.584	66.497	68.483	99.722	81.395	56.479
	6.54	75.317	82.422	76.874	64.666	66.819	101.818	80.918	58.304
	8.0904	71.829	81.007	77.506	66.963	67.635	101.758	79.158	58.689
	9.6116	71.775	81.602	76.525	66.734	66.381	100.349	80.179	58.37
	11.1648	72.653	83.204	76.76	67.546	67.713	100.611	78.915	58.549
	12.7152	74.275	78.854	78.892	66.167	65.696	101.198	80.836	57.857
	14.2364	72.886	80.17	76.159	64.987	65.932	98.04	80.266	58.912
	15.7796	72.204	82.35	77.588	67.367	67.49	100.078	81.199	59.383
	17.3196	72.934	81.3	79.006	65.116	68.378	99.093	79.338	58.623
	18.8516	72.748	82.306	80.019	66.883	66.042	100.645	76.357	60.454
	20.4044	76.262	81.077	77.362	65.849	68.597	101.572	81.633	59.21
	21.9448	77.651	83.767	80.833	167.442	93.746	107.928	82.505	62.301
	23.486	77.099	77.919	72.536	111.384	75.84	116.71	82.228	61.694
	25.0192	78.973	81.525	76.485	109.558	89.392	123.937	92.879	67.357
	26.5596	93.608	113.644	102.947	122.71	121.737	139.272	113.25	81.809
	28.1012	117.794	155.822	150.937	141.149	163.27	168.266	134.731	97.009
	29.646	141.95	187.808	189.768	152.298	196.958	189.421	157.665	104.013
	31.1844	156.8	206.16	212.391	166.331	214.458	215.133	171.604	110.176
	32.726	166.061	214.285	222.216	169.655	226.475	226.409	186.096	117.233
	34.2708	173.006	221.451	229.5	173.851	231.833	233.648	193.661	114.844
	35.7988	175.985	221.664	234.626	172.919	231.625	244.31	198.776	117.36
	37.3408	178.898	222.78	232.608	177.375	231.997	246.504	197.557	119.099
	38.8832	172.428	224.765	228.429	175.747	233.302	249.102	198.238	118.997
	40.4236	171.46	224.36	231.426	174.618	229.341	249.115	204.091	118.778
	41.9652	173.806	218.716	227.751	170.71	227.53	254.056	197.489	118.148
	43.5068	169.776	213.052	223.685	168.585	231.497	251.403	196.424	115.898
	45.038	168.119	212.514	216.47	169.247	220.185	248.514	190.615	115.447
	46.5812	164.304	203.725	215.319	168.527	215.407	244.669	190.552	114.884
	48.1212	161.806	202.342	207.591	164.559	209.595	241.646	184.813	114.485
	49.6628	158.471	200.026	203.61	164.448	206.071	236.534	183.691	113.895
	51.2048	155.899	193.333	197.684	161.354	201.011	231.046	179.221	115.196
	52.7464	155.051	190.085	191.181	157.181	193.677	228.636	175.276	113.898
	54.2888	150.227	182.226	186.036	160.569	188.573	207.904	168.413	115.998
	55.8332	150.02	174.924	182.999	157.94	185.41	179.184	163.938	115.609
	57.3612	145.866	171.526	178.59	151.756	177.198	172.452	160.096	118.322
	58.9136	144.946	169.25	172.294	148.97	173.661	164.462	151.502	119.25
	60.454	142.478	164.234	170.166	148.167	164.01	165.622	152.144	121.431
	61.986	138.802	156.199	161.938	146.86	162.22	165.921	145.51	125.164
	63.5284	136.349	150.426	156.333	144.49	158.992	164.733	145.149	125.274
	65.0788	130.294	150.214	152.21	143.41	149.697	164.188	143.147	123.01
	66.6004	131.987	148.517	149.083	146.536	147.281	166.573	138.956	124.668
	68.1532	129.364	140.565	141.493	140.674	139.166	165.49	138.808	126.2
	69.7068	127.641	138.455	137.99	138.532	136.764	166.102	138.398	126.002
	71.2248	124.082	131.905	133.185	138.176	131.712	171.588	134.915	127.96
	72.7668	124.132	128.222	128.135	137.856	126.75	172.829	135.985	130.151
	74.318	124.123	127.73	123.906	139.17	123.904	177.354	132.943	128.599
	75.8396	123.184	122.471	120.541	143.765	122.563	185.517	132.332	132.393
	77.3924	122.581	118.961	119.538	143.93	120.243	188.64	129.735	131.615
	78.9324	129.583	118.443	116.645	148.319	116.449	199.845	127.43	141.054
	80.4644	130.422	116.225	114.09	153.659	113.818	203.607	127.477	149.639
	82.016	140.202	115.43	111.155	155.591	112.329	205.329	126.13	153.803
	83.5476	146.093	114.231	108.108	159.802	108.473	212.635	127.439	158.928
	85.092	152.201	111.443	106.501	165.258	107.175	215.892	121.678	167.62
	86.6204	161.935	112.522	103.611	173.568	107.214	217.663	121.585	168.876
	88.1724	172.871	108.717	103.601	177.474	104.769	221.023	120.638	173.722
	89.7148	186.113	110.971	102.663	187.937	103.653	222.197	119.418	181.407
	Figure 10 c
	Time sec	control +Carbachol								IL-31RA +Carbachol
	0.7458	72.745	76.376	70.478	75.653	61.19	69.686	64.461	69.914	65.737	69.779	66.585	66.363	68.936	71.086	72.444	63.275
	2.095	73.889	77.69	74.165	76.674	63.044	68.791	66.457	73.853	66.362	65.331	71.12	66.437	70.64	73.427	70.499	65.676
	3.4846	74.864	74.718	71.633	75.828	60.684	69.619	65.75	69.675	66.164	68.914	69.563	68.423	69.671	74.506	71.658	61.834
	5.0062	72.621	79.183	71.638	76.667	61.365	69.878	64.744	70.109	66.95	66.434	69.607	68.258	70.2	74.051	73.436	63.823
	6.549	75.858	76.119	70.225	75.701	58.939	68.149	65.904	72.552	65.604	66.573	68.877	68.707	69.272	72.154	70.398	63.286
	8.0894	73.201	75.684	70.66	75.529	59.62	68.96	65.061	70.888	67.075	68.653	66.588	67.814	70.288	71.741	72.56	63.94
	9.6206	72.438	76.754	73.185	74.687	60.846	68.74	64.075	71.563	65.446	67.161	71.655	67.272	71.127	72.292	71.344	64.163
	11.1638	73.247	77.757	71.275	77.585	59.871	68.775	66.395	70.719	67.561	67.99	67.478	67.038	70.013	72.485	69.568	65.148
	12.7142	72.96	74.641	71.224	75.25	61.3	69.597	66.533	71.189	66.215	66.08	71.622	68.214	70.255	71.66	72.53	62.41
	14.2554	74.541	73.835	72.25	77.931	61.082	68.162	66.469	70.035	65.506	67.761	70.366	66.016	69.933	71.838	73.088	63.94
	15.7882	73.634	75.342	70.055	76.242	59.562	68.186	65.74	70.385	66.604	64.657	69.409	66.995	70.368	71.775	72.869	63.692
	17.3286	75.474	76.454	73.244	76.792	61.039	70.358	63.995	67.946	66.33	69.674	70.214	66.254	70.445	72.83	71.008	63.026
	18.8702	74.87	74.871	67.667	76.356	59.594	70.91	63.862	70.653	65.422	65.865	68.316	67.031	69.802	70.251	69.029	64.344
	20.4026	71.71	75.978	70.009	75.482	61.073	69.641	63.784	70.441	66.387	66.818	69.999	67.503	67.481	69.923	71.169	62
	21.9634	72.632	77.086	69.063	75.72	60.553	66.549	63.383	68.804	68.904	66.372	68.987	67.123	68.865	72.319	72.34	63.659
	23.4946	70.831	73.149	68.935	73.195	61.012	66.741	62.409	67.971	68.189	67.413	67.376	68.829	75.425	94.759	75.873	66.641
	25.027	99.191	94.525	95.234	80.44	62.222	70.354	64.579	70.151	73.271	75.655	76.411	78.562	102.983	146.607	95.359	76.424
	26.5678	164.807	154.76	138.182	97.205	70.863	84.556	66.967	72.929	114.185	104.645	89.056	97.333	128.6	202.263	108.791	89.261
	28.1094	220.947	208.968	176.859	109.47	80.21	99.469	70.807	80.868	173.803	142.836	104.215	113.145	151.421	237.077	141.235	101.045
	29.6518	251.406	252.528	201.279	120.833	83.257	112.393	71.736	85.724	227.289	193.596	122.223	124.415	173.79	249.179	198.855	112.079
	31.1922	263.208	259.859	209.804	129.124	89.427	121.249	75.146	90.91	254.776	229.563	137.436	127.301	211.5	253.731	247.128	112.644
	32.7342	270.68	268.301	218.226	134.532	94.635	125.587	75.69	90.257	272.513	258.463	152.854	129.013	247.917	247.694	278.131	121.405
	34.2766	267.964	270.145	219.721	138.012	95.204	131.938	75.47	93.069	283.893	277.914	162.712	138.126	267.527	243.042	295.685	117.356
	35.807	265.473	267.815	223.837	142.767	95.892	132.643	77.643	98.3	288.428	282.552	175.232	147.506	277.7	236.792	306.917	119.782
	37.3594	259.405	261.75	221.553	142.255	96.823	134.205	82.961	96.425	278.508	287.205	187.562	161.518	286.489	231.633	300.899	124.152
	38.901	252.234	254.666	220.252	141.432	97.225	136.014	83.18	94.923	277.798	284.106	198.339	174.535	284.447	225.641	298.553	121.639
	40.4314	253.825	254.394	219.699	141.831	98.021	135.114	83.126	98.035	275.102	282.746	218.379	194.937	286.256	220.623	296.589	123.322
	41.9942	249.346	246.993	221.631	140.113	96.601	135.331	81.043	97.943	272.018	277.201	228.639	208.253	283.577	219.779	289.084	123.176
	43.535	245.124	249.126	219.374	142.414	96.494	135.635	83.264	98.304	264.286	271.255	237.512	218.677	280.956	215.298	290.591	124.879
	45.0774	236.585	247.545	216.037	139.27	100.108	136.915	83.09	98.01	261.459	275.684	247.976	232.634	281.582	208.039	291.636	123.59
	46.6078	233.157	243.094	213.313	139.666	97.957	134.23	84.551	98.233	261.126	275.126	258.757	234.573	279.866	208.626	291.299	122.861
	48.1502	228.651	244.607	215.378	137.69	98.896	136.2	83.589	99.01	260.749	274.931	262.485	243.497	281.852	205.933	290.569	123.385
	49.691	230.818	239.508	215.816	133.378	99.516	129.874	82.634	97.589	257.574	266.384	263.59	247.566	275.453	202	292.818	120.898
	51.2322	225.773	241.831	214.108	135.968	97.883	132.586	83.715	99.407	258.477	272.646	266.372	257.065	280.722	201.552	291.022	121.75
	52.7742	217.075	244.844	210.176	136.667	99.669	129.549	84.845	101.003	256.502	273.871	268.891	256.631	269.855	198.218	285.089	124.899
	54.3154	219.787	245.949	213.587	135.34	99.462	132.266	84.393	100.5	254.938	263.9	269.874	255.649	275.408	201.95	281.633	124.145
	55.8478	212.882	246.34	208.135	134.051	99.903	129.269	83.015	99.795	253.165	265.875	270.9	260.617	272.653	208.014	283.848	122.363
	57.3886	210.041	246.933	208.036	136.721	99.832	131.92	83.668	102.363	255.484	261.614	272.024	264.012	269.166	212.431	276.99	123.247
	58.9302	213.997	245.481	208.696	134.715	101.098	132.631	82.351	101.836	248.077	257.774	272.314	267.368	263.5	217.733	274.259	120.348
	60.4918	208.884	247.103	208.83	129.009	102.027	128.993	85.448	102.06	242.628	254.615	267.873	265.515	261.424	225.527	265.502	122.172
	62.023	211.92	242.445	204.274	133.331	102.099	127.083	85.151	102.891	245.864	248.671	266.638	269.866	253.956	232.69	267.084	121.706
	63.5662	204.786	236.171	206.319	131.605	103.858	123.607	83.137	103.469	237.141	249.448	262.352	265.667	253.541	236.486	263.638	121.465
	65.1062	200.876	235.694	201.16	131.673	103.95	127.223	83.891	100.588	231.95	243.572	260.814	258.048	246.615	236.324	256.175	120.153
	66.6478	202.062	236.049	199.696	135.287	105.587	123.897	84.485	101.965	231.233	237.884	255.149	265.353	242.038	234.17	256.581	117.752
	68.1994	196.196	232.816	196.134	133.373	104.484	122.234	85.857	100.478	229.875	238.124	250.192	261.975	239.449	234.821	248.158	116.769
	69.7406	195.369	227.388	192.688	132.963	104.255	125.441	83.611	100.241	223.232	229.113	247.976	258.044	230.97	232.018	241.597	118.06
	71.2734	194.194	227.601	191.563	131.184	107.05	125.646	83.433	99.222	218.743	224.158	245.759	257.331	226.866	235.598	235.88	114.305
	72.8238	192.228	223.975	190.886	133.531	105.911	121.697	78.768	97.902	214.141	218.262	243.133	247.071	225.815	232.644	234.498	113.764
	74.3654	188.823	220.836	187.641	134.853	107.727	118.688	82.649	99.818	211.926	214.879	239.023	246.821	219.447	231.956	229.372	113.434
	75.9078	184.839	221.198	186.078	133.243	105.867	120.866	82.8	100.819	209.54	210.877	236.012	241.099	218.768	231.071	227.074	113.49
	77.4582	185.179	217.178	182.03	134.645	107.126	119.027	81.711	99.48	206.087	207.629	229.874	239.661	209.747	229.983	219.906	112.357
	78.9902	181.379	212.07	179.95	131.53	105.842	119.258	83.984	98.961	205.465	203.668	225.957	237.029	208.867	226.633	217.111	115.23
	80.5414	178.918	211.844	178.128	131.908	108.507	117.696	82.463	99.923	201.096	200.643	225.054	229.448	205.183	229.042	210.555	111.898
	82.0726	177.314	206.651	176.794	129.998	105.332	114.449	83.699	99.165	196.195	194.399	216.644	231.434	199.236	222.692	205.165	110.847
	83.6158	175.294	205.7	171.816	134.306	106.052	114.712	84.322	97.445	192.854	192.001	213.757	228.699	194.211	218.539	207.188	109.237
	85.1558	171.012	200.065	171.366	129.651	108.604	116.362	84.517	97.587	190.63	190.301	203.733	223.986	191.925	215.14	198.878	106.487
	86.6974	172.206	198.677	170.444	130.786	104.958	112.803	83.352	99.601	183.678	187.516	202.643	217.169	185.103	213.898	192.059	106.532
	88.239	163.18	194.372	166.581	131.01	106.683	111.518	80.291	98.188	182.524	178.058	200.917	218.064	182.799	212.715	191.416	104.951
	89.7806	158.555	195.164	162.727	129.726	104.327	111.141	81.929	97.429	178.283	179.048	192.198	212.504	174.952	210.533	185.537	108.139
	Figure 10 d
	Time sec	Control+bradykinin								IL-31RA +bradykinin
	0.7458	68.186	68.551	68.301	73.572	70.299	66.828	73.192	56.732	67.063	68.659	67.156	62.022	67.073	73.543	65.392	61.072
	2.095	68.285	67.172	68.368	71.933	71.674	67.349	71.704	56.701	65.3	67.42	65.397	65.362	65.951	74.245	65.632	60.831
	3.4846	67.527	69.299	67.933	70.879	71.889	70.168	74.098	55.507	63.592	68.752	65.884	63.857	67.909	74.521	66.473	59.027
	5.0062	68.391	69.842	67.723	71.392	70.687	69.138	74.079	56.439	63.59	65.88	65.505	62.98	66.261	75.924	64.32	62.419
	6.549	67.586	67.978	68.062	70.863	70.596	67.965	73.296	55.481	63.729	68.083	63.193	63.688	65.916	74.527	66.519	61.088
	8.0894	68.743	67.912	68.711	71.635	71.354	69.647	73.265	55.976	64.175	69.813	67.014	65.381	65.692	76.526	62.275	59.852
	9.6206	66.815	67.488	68.238	69.443	70.86	71.258	73.965	56.638	65.163	69.67	68.31	63.581	64.979	77.097	65.521	61.636
	11.1638	69.307	68.257	69.177	72.186	69.121	68.845	70.865	56.838	65.713	70.06	64.766	64.8	67.305	75.89	64.82	59.506
	12.7142	69.074	68.663	67.453	72.269	67.982	69.104	72.526	56.569	63.612	67.799	68.37	62.962	64.832	75.191	64.254	61.414
	14.2554	70.184	67.84	67.9	70.221	71.226	69.89	72.177	56.811	62.497	67.175	64.451	65.086	68.426	74.91	66.337	60.564
	15.7882	69.143	71.22	67.027	71.283	68.592	68.103	72.762	55.992	64.716	68.192	65.99	61.827	65.747	76.924	62.767	60.711
	17.3286	68.707	67.472	68.315	69.327	69.13	69.345	72.12	57.8	64.874	68.793	64.935	62.813	66.886	74.281	65.275	59.947
	18.8702	67.882	67.874	65.905	69.992	69.269	68.73	73.229	55.432	65.718	68.823	65.08	65.186	67.035	76.209	65.251	59.844
	20.4026	69.477	68.837	68.519	70.667	68.984	69.121	72.511	57.54	61.986	67.873	66.284	64.096	64.133	77.817	65.341	62.825
	21.9634	69.266	68.402	65.835	70.57	68.427	69.031	73.831	56.491	67.395	69.165	67.582	63.431	68.011	73.563	65.121	61.529
	23.4946	66.794	67.874	67.552	71.04	75.291	73.766	75.159	56.021	64.462	67.158	67.372	63.94	67.879	78.41	68.587	61.105
	25.027	82.873	79.182	84.904	80.726	85.035	92.541	77.741	62.546	76.798	84.754	87.102	79.599	69.823	85.954	123.763	68.662
	26.5678	140.295	114.425	124.735	101.568	96.296	108.961	80.246	67.909	110.927	123.086	113.882	102.611	70.58	99.146	173.998	76.352
	28.1094	185.679	147.411	161.568	128.588	105.459	126.193	81.035	71.196	143.217	155.761	137.678	131.248	73.88	114.847	202.076	85.111
	29.6518	213.687	175.842	196.749	156.464	114.799	138.64	83.377	75.494	166.859	181.245	163.385	151.448	74.602	127.01	223.646	94.732
	31.1922	231.906	189.39	212.742	167.702	127.36	151.117	88.707	74.226	182.53	196.645	177.1	163.187	80.357	137.341	226.32	98.31
	32.7342	238.047	199.398	229.314	180.606	135.496	156.635	102.939	78.723	195.867	206.479	184.052	173.455	104.876	145.903	232.921	105.756
	34.2766	242.005	206.864	232.634	184.833	143.36	161.12	123.561	78.172	203.957	214.785	190.188	181.911	130.837	151.061	234.941	106.09
	35.807	251.408	210.369	235.642	191.588	149.629	164.235	144.31	78.774	210.339	219.541	195.177	184.87	158.174	157.425	236.742	109.908
	37.3594	246.942	214.53	238.304	197.637	152.225	166.64	162.684	79.549	211.344	217.065	200.212	191.013	178.368	159.596	237.217	109.84
	38.901	247.23	210.745	236.689	194.803	154.954	169.297	174.328	79.467	218.319	220.76	201.225	193.57	197.485	157.977	240.214	111.942
	40.4314	247.169	212.526	237.154	194.135	157.638	166.756	187.793	82.11	222.102	218.86	204.263	194.945	209.245	159.454	236.258	114.966
	41.9942	242.057	212.335	236.211	194.366	157.956	164.032	195.094	82.496	217.48	219.876	207.805	195.804	221.225	165.204	234.343	113.237
	43.535	242.332	209.818	233.278	195.972	159.975	167.248	205.614	83.228	219.39	222.388	202.342	197.448	227.918	164.348	236.156	114.53
	45.0774	240.895	208.309	232.846	194.702	158.602	164.039	213.634	80.834	216.44	215.191	199.705	194.502	233.3	162.016	232.32	113.402
	46.6078	241.524	209.465	228.164	193.328	158.648	165.926	215.583	80.04	211.433	217.041	199.227	191.372	240.352	160.896	229.497	113.326
	48.1502	243.12	204.741	228.731	191.067	157.611	167.014	219.862	83.125	211.755	214.578	197.979	190.681	241.469	161.897	226.669	112.607
	49.691	239.633	202.539	226.044	188.235	157.607	164.209	222.435	81.642	207.847	210.65	193.872	189.824	242.035	158.702	227.95	113.434
	51.2322	234.551	195.214	221.704	188.275	158.141	165.387	223.611	81.084	210.506	206.534	190.82	188.762	245.372	158.159	222.392	111.991
	52.7742	232.96	194.497	216.477	184.108	155.083	161.9	226.444	81.362	206.882	204.151	193.021	184.918	243.673	157.119	222.285	113.242
	54.3154	230.277	192.601	211.556	183.435	156.911	160.763	225.867	81.725	201.56	200.138	187.328	184.795	243.547	154.642	214.176	109.323
	55.8478	231.456	189.87	207.319	179.618	156.974	155.348	225.085	81.553	199.848	195.937	184.241	183.521	243.88	150.762	211.565	110.958
	57.3886	229.088	187.175	207.572	181.147	154.117	154.476	225.368	80.604	196.467	191.239	182.112	181.44	240.58	148.822	211.923	109.119
	58.9302	219.367	183.523	204.86	178.121	157.312	152.827	228.085	81.158	194.559	188.515	179.746	177.278	235.128	149.963	207.623	108.036
	60.4918	223.649	178.143	196.075	174.406	150.009	150.622	223.775	77.646	187.522	184.774	177.423	177.201	237.912	144.05	200.351	107.272
	62.023	215.566	174.997	194.924	171.402	150.281	151.886	227.198	79.043	190.76	181.745	171.84	173.457	228.466	141.661	200.689	107.556
	63.5662	213.079	174.079	186.914	165.824	150.555	146.059	225.558	76.167	187.457	175.807	167.299	169.407	227.772	142.849	198.568	108.232
	65.1062	209.949	169.795	188.581	162.859	149.516	145.013	232.126	79.377	183.37	171.551	164.678	169.732	224.185	139.295	197.047	106.934
	66.6478	203.513	166.465	182.855	164.885	146.131	144.56	230.115	79.445	182.408	169.087	164.063	163.973	223.364	136.822	194.756	102.515
	68.1994	205.219	160.789	177.662	163.757	145.822	140.651	240.305	77.234	180.031	170.314	163.386	165.707	219.868	134.065	193.109	102.439
	69.7406	202.345	160.861	174.353	155.743	147.655	140.701	243.217	76.98	179.925	167.71	157.239	162.433	212.608	132.247	190.289	104.32
	71.2734	203.274	154.583	174.574	155.625	147.68	135.034	240.832	77.196	180.09	162.542	155.431	161.149	213.328	130.957	189.312	102.068
	72.8238	204.505	153.825	171.615	154.869	146.223	134.537	242.46	76.487	180.22	164.32	152.441	160.023	212.52	127.892	189.914	98.24
	74.3654	204.265	149.032	174.184	152.68	150.515	130.967	246.761	74.377	182.422	166.079	154.184	161.724	215.135	127.746	189.707	99.705
	75.9078	203.663	149.233	169.503	148.806	150.871	132.481	246.304	75.398	182.798	170.852	151.393	170.311	209.88	123.95	184.599	99.214
	77.4582	203.575	152.826	175.529	150.898	161.513	133.482	245.02	77.422	182.107	173.005	151.256	167.526	208.616	123.175	178.728	95.176
	78.9902	199.602	147.623	174.399	151.43	163.285	133.485	245.397	75.51	178.594	174.422	155.758	166.42	208.769	117.785	182.485	98.623
	80.5414	201.429	149.152	172.372	157.386	169.719	138.864	243.671	74.907	179.938	179.272	157.778	172.885	204.28	116.179	173.755	94.174
	82.0726	196.979	152.589	174.958	159.755	178.134	138.391	245.77	74.433	178.301	181.002	161.566	176.327	203.292	115.181	173.53	94.497
	83.6158	197.56	150.436	173.187	165.946	185.83	141.936	240.015	76.134	176.062	179.524	164.288	172.94	201.568	113.811	171.338	94.745
	85.1558	190.558	151.254	168.251	169.491	188.699	145.518	240.489	76.225	176.722	180.823	168.291	176.272	199.907	111.816	166.929	95.694
	86.6974	192.073	152.604	172.888	175.143	193.52	150.419	234.161	74.932	175.211	186.092	169.131	176.675	196.244	112.315	166.139	94.361
	88.239	187.427	153.493	171.201	176.566	199.606	150.237	229.626	73.257	171.339	181.591	168.51	177.378	191.997	110.029	164.648	95.608
	89.7806	186.271	157.723	167.968	179.179	203.18	156.564	230.757	76.591	168.676	182.14	171.468	175.948	195.954	110.813	158.76	94.772
	Figure 10 e
	Time sec	Control+Serotonin				IL-31RAOE+Serotonin
	0.752	68.875	53.386	62.72	68.675	68.75	68.75	68.75	68.75
	2.1092	69.865	52.609	63.014	68.725	73.355	68.822	67.697	68.1
	3.4598	69.643	52.676	64.152	68.472	74.323	70.916	69.854	69.839
	5.001	69.149	52.433	63.569	67.971	72.15	68.908	69.03	70.084
	6.5462	70.271	53.545	63.625	68.88	70.72	67.992	71.312	69.765
	8.0846	68.554	53.161	63.854	66.465	68.685	63.903	70.343	72.261
	9.6262	68.388	53.975	63.229	67.291	69.771	68.608	72.58	71.44
	11.159	67.635	52.729	64.702	67.197	71.489	68.502	68.845	70.278
	12.6994	69.044	54.135	63.069	68.774	70.908	67.059	70.08	70.221
	14.2414	68.713	53.065	62.696	68.075	69.447	66.162	72.27	72.211
	15.796	68.943	54.164	65.361	68.368	67.604	67.411	71.249	70.963
	17.3244	69.328	53.237	63.299	67.292	69.537	63.926	73.784	72.598
	18.8664	69.912	53.73	63.733	67.322	66.697	66.425	70.722	73.463
	20.418	69.12	53.907	63.827	68.098	63.914	63.668	72.796	72.937
	21.9394	68.596	60.117	64.502	70.698	70.692	92.891	69.498	73.548
	23.4824	70.064	61.473	67.613	69.707	69.958	92.104	69.826	72.671
	25.033	69.409	65.532	76.564	71.106	70.39	91.946	70.538	71.718
	26.5646	74.161	67.699	86.103	71.42	70.106	93.452	70.248	73.343
	28.1076	78.395	73.224	94.73	72.383	70.295	92.469	70.881	74.606
	29.648	85.466	82.912	106.098	78.311	71.788	94.41	71.444	72.664
	31.1806	91.354	88.558	115.107	84.267	70.827	95.658	71.073	74.07
	32.7338	101.385	96.494	124.491	90.831	68.821	66.336	114.485	123.769
	34.2632	108.504	101.87	131.27	97.826	83.513	83.492	131.889	133.397
	35.8046	115.145	104.11	141.694	106.764	102.536	98.603	141.947	146.088
	37.3566	119.01	109.217	150.206	116.679	114.262	109.953	149.207	157.643
	38.8984	126.84	111.733	153.986	125.558	127.089	122.474	159.307	166.558
	40.45	133.862	113.358	159.162	131.697	138.395	131.125	167.183	177.054
	41.9816	140.681	117.765	164.327	137.359	143.578	142.995	170.492	183.594
	43.5354	147.095	118.112	168.112	144.349	147.867	147.157	174.537	193.535
	45.065	153.566	119.536	171.71	148.629	157.393	152.134	182.815	199.045
	46.598	158.888	120.759	174.511	152.817	156.498	157.439	183.702	208.779
	48.1486	162.509	122.789	176.798	157.077	153.378	162.936	188.431	212.099
	49.6902	167.866	124.004	178.518	158.979	153.004	168.094	196.088	216.236
	51.2228	168.525	124.156	180.623	163.721	152.998	166.599	193.722	221.25
	52.7638	176.7	124.797	181.045	164.657	149.918	165.429	196.257	225.285
	54.3052	177.961	126.185	180.509	164.823	149.191	169.097	197.738	226.366
	55.857	181.604	126.363	183.385	167.248	142.422	165.141	199.422	230.022
	57.3888	184.185	125.652	182.257	171.978	139.399	164.807	197.613	226.408
	58.9334	184.892	124.719	180.043	170.691	135.188	164.62	196.528	229.002
	60.462	186.28	124.763	179.67	172.422	136.624	162.189	199.413	228.528
	62.0038	186.464	124.176	183.626	171.851	128.246	157.834	195.938	234.363
	63.5556	186.959	123.925	182.273	175.837	126.624	153.559	196.501	231.506
	65.077	187.175	123.38	180.813	173.339	120.301	148.513	194.225	230.009
	66.6188	187.348	122.498	180.374	175.499	117.443	143.946	192.78	228.451
	68.1708	186.646	122.699	177.117	177.593	114.605	142.316	188.996	226.872
	69.7224	185.106	121.893	180.312	177.117	110.576	135.759	185.393	224.955
	71.254	186.023	119.502	180.933	178.035	106.395	128.942	185.362	223.016
	72.797	182.754	120.232	176.312	178.13	102.597	124.169	182.203	221.793
	74.3374	182.886	117.722	176.81	178.357	96.802	120.887	178.85	220.712
	75.8702	181.296	117.654	175.623	177.238	95.326	113.979	175.819	215.072
	77.4212	180.07	116.466	173.915	176.823	90.03	107.879	171.834	214.897
	78.9626	177.612	115.46	174.486	177.477	84.821	102.829	169.573	214.691
	80.4944	176.104	116.163	176.064	177.074	80.863	97.833	165.812	208.122
	82.0362	173.097	112.312	171.501	176.724	82.925	85.943	159.41	206.196
	83.5808	172.089	113.007	172.569	176.636	75.1	85.171	160.829	205.036
	85.1094	170.35	111.118	173.76	175.957	71.58	76.468	149.951	199.696
	86.6624	167.57	112.1	171.167	173.075	69.643	72.598	151.638	200.554
	88.203	166.409	109.296	170.491	175.87	65.35	65.586	146.584	193.272
	89.7346	163.224	109.111	170.238	175.316	63.308	59.527	140.797	191.777
	Figure 10 f
	Time sec	control+Ionomycin				IL-31RA+ionomycin
	0.7458	57.516	57.516	57.516	57.516	57.516	57.516	57.516	57.516
	2.095	56.439	56.983	56.585	57.129	57.837	58.374	57.983	58.563
	3.4846	57.539	56.557	57.685	56.703	58.753	57.796	58.899	57.985
	5.0062	56.411	56.557	56.557	56.703	58.093	58.358	58.239	58.547
	6.549	56.335	56.461	56.481	56.607	57.775	58.175	57.921	58.364
	8.0894	56.354	57.243	56.5	57.389	57.411	58.017	57.557	58.206
	9.6206	56.616	57.157	56.762	57.303	57.438	59.258	57.584	59.447
	11.1638	57.286	55.783	57.432	55.929	57.725	58.99	57.871	59.179
	12.7142	57.569	56.771	57.715	56.917	58.593	59.637	58.739	59.826
	14.2554	55.923	56.556	56.069	56.702	57.17	59.508	57.316	59.697
	15.7882	56.063	57.347	56.209	57.493	57.498	59.032	57.644	59.221
	17.3286	56.937	58.035	57.083	58.181	58.076	60.063	58.222	60.252
	18.8702	55.744	55.429	55.89	55.575	58.264	60.156	58.41	60.345
	20.4026	55.892	56.985	56.038	57.131	57.41	61.235	57.556	61.424
	21.9634	72.868	66.436	73.014	66.582	70.748	86.397	70.894	86.586
	23.4946	60.748	81.354	60.894	81.5	97.512	153.084	97.658	153.273
	25.027	77.056	117.444	77.202	117.59	115.532	175.995	115.678	176.184
	26.5678	95.564	169.513	95.71	169.659	140.972	199.956	141.118	200.145
	28.1094	111.685	207.088	111.831	207.234	155.262	214.659	155.408	214.848
	29.6518	122.343	226.05	122.489	226.196	160.133	224.098	160.279	224.287
	31.1922	126.997	236.84	127.143	236.986	162.567	238.73	162.713	238.919
	32.7342	130.607	244.283	130.753	244.429	162.019	245.182	162.165	245.371
	34.2766	132.745	243.098	132.891	243.244	162.967	250.197	163.113	250.386
	35.807	133.506	245.742	133.652	245.888	162.694	252.726	162.84	252.915
	37.3594	133.992	248.355	134.138	248.501	162.908	250.032	163.054	250.221
	38.901	136.99	246.263	137.136	246.409	163.662	244.101	163.808	244.29
	40.4314	135.399	248.699	135.545	248.845	162.465	244.218	162.611	244.407
	41.9942	137.459	247.065	137.605	247.211	158.764	239.798	158.91	239.987
	43.535	137.689	247.711	137.835	247.857	160.56	231.871	160.706	232.06
	45.0774	135.982	246.14	136.128	246.286	159.141	230.414	159.287	230.603
	46.6078	137.621	244.674	137.767	244.82	159.919	225.38	160.065	225.569
	48.1502	137.476	245.609	137.622	245.755	161.159	222.624	161.305	222.813
	49.691	137.979	242.039	138.125	242.185	160.644	222.111	160.79	222.3
	51.2322	139.065	242.959	139.211	243.105	159.843	220.83	159.989	221.019
	52.7742	136.071	242.687	136.217	242.833	159.862	217.976	160.008	218.165
	54.3154	136.953	242.647	137.099	242.793	158.982	216.932	159.128	217.121
	55.8478	136.846	240.815	136.992	240.961	158.051	216.011	158.197	216.2
	57.3886	135.288	238.099	135.434	238.245	156.616	217.575	156.762	217.764
	58.9302	135.44	239.888	135.586	240.034	156.82	216.732	156.966	216.921
	60.4918	135.786	236.431	135.932	236.577	156.3	215.347	156.446	215.536
	62.023	135.639	237.482	135.785	237.628	156.622	214.692	156.768	214.881
	63.5662	134.638	234.371	134.784	234.517	154.695	214.452	154.841	214.641
	65.1062	135.918	235.945	136.064	236.091	155.762	214.07	155.908	214.259
	66.6478	134.318	230.323	134.464	230.469	154.104	212.21	154.25	212.399
	68.1994	135.884	230.946	136.03	231.092	152.663	212.947	152.809	213.136
	69.7406	134.464	231.851	134.61	231.997	153.734	212.088	153.88	212.277
	71.2734	132.754	227.105	132.9	227.251	152.838	214.187	152.984	214.376
	72.8238	131.528	224.881	131.674	225.027	150.654	212.603	150.8	212.792
	74.3654	132.143	223.806	132.289	223.952	149.611	213.394	149.757	213.583
	75.9078	130.603	223.925	130.749	224.071	148.583	212.708	148.729	212.897
	77.4582	132.444	221.85	132.59	221.996	148.541	212.195	148.687	212.384
	78.9902	131.341	221.189	131.487	221.335	148.962	211.436	149.108	211.625
	80.5414	131.441	217.155	131.587	217.301	146.025	209.487	146.171	209.676
	82.0726	129.562	220.461	129.708	220.607	144.942	212.034	145.088	212.223
	83.6158	128.892	216.836	129.038	216.982	145.664	208.32	145.81	208.509
	85.1558	128.21	216.074	128.356	216.22	143.863	209.246	144.009	209.435
	86.6974	129.301	211.434	129.447	211.58	142.663	210.985	142.809	211.174
	88.239	128.041	210.164	128.187	210.31	143.427	207.821	143.573	208.01
	89.7806	127.402	208.662	127.548	208.808	143.347	209.301	143.493	209.49
	Figure 10 g
	Time sec	Control Plasmid					Control Plasmid+ Ionomycin			IL-31RAOE					IL-31RAOE+Ionomycin
	0.7304	42.284	42.284	42.284	42.284	42.284	43.654	43.654	43.654	42.284	42.258	42.945	42.495	43.913	43.654	43.654	43.654
	1.3936	42.176	42.01	42.176	42.3	42.3	43.077	46.637	53.757	41.539	42.908	43.265	42.29	44.248	43.801	43.077	57.317
	2.0712	42.524	42.592	42.524	41.582	41.582	44.126	47.686	54.806	42.039	42.384	43.367	42.064	43.859	43.259	44.126	58.366
	2.8744	43.171	43.067	43.171	42.662	42.662	43.36	46.92	54.04	42.06	42.608	43.458	42.493	44.23	43.387	43.36	57.6
	3.68	43.383	42.629	43.383	42.335	42.335	43.729	47.289	54.409	41.976	42.358	43.313	42.607	43.989	43.383	43.729	57.969
	4.4764	42.73	41.174	42.73	43.231	43.231	43.589	47.149	54.269	42.442	42.588	43.482	42.276	43.887	43.631	43.589	57.829
	5.274	43.565	42.523	43.565	42.805	42.805	43.609	47.169	54.289	42.032	42.361	43.636	42.698	44.166	43.587	43.609	57.849
	6.0792	43.876	41.932	43.876	42.298	42.298	43.55	47.11	54.23	41.97	43.06	43.48	42.482	44.349	43.711	43.55	57.79
	6.8852	42.616	41.841	42.616	42.813	42.813	43.515	47.075	54.195	41.865	42.167	43.056	42.378	43.94	43.578	43.515	57.755
	7.6712	42.847	42.079	42.847	41.91	41.91	43.569	47.129	54.249	42.027	42.981	43.386	42.783	43.819	43.81	43.569	57.809
	8.4776	43.797	42.312	43.797	42.876	42.876	43.656	47.216	54.336	42.338	42.728	43.275	42.085	44.252	43.184	43.656	57.896
	9.2848	43.62	43.015	43.62	42.115	42.115	43.95	47.51	54.63	41.836	42.62	43.384	42.224	43.916	43.555	43.95	58.19
	10.0832	44.113	42.386	44.113	42.308	42.308	43.33	46.89	54.01	42.303	42.325	43.309	42.952	44.038	43.969	43.33	57.57
	10.8764	42.7	42.173	42.7	42.634	42.634	43.492	47.052	54.172	42.027	42.771	43.633	42.616	44.382	43.975	43.492	57.732
	11.6828	43.247	42.434	43.247	42.824	42.824	43.322	46.882	54.002	41.989	43.065	43.248	42.473	44.064	43.803	43.322	57.562
	12.4788	42.977	42.592	42.977	43.066	43.066	43.346	46.906	54.026	42.13	42.04	43.286	42.544	44.573	43.482	43.346	57.586
	13.276	43.455	41.533	43.455	42.481	42.481	43.19	46.75	53.87	41.7	42.767	43.367	42.901	44.324	44.082	43.19	57.43
	14.0816	42.875	41.861	42.875	42.606	42.606	44.005	47.565	54.685	41.546	42.748	42.881	43.2	44.22	43.77	44.005	58.245
	14.8776	43.45	42.732	43.45	42.195	42.195	43.55	47.11	54.23	41.81	42.299	43.324	42.411	44.182	43.838	43.55	57.79
	15.684	43.459	42.614	43.459	41.732	41.732	43.656	47.216	54.336	40.99	42.87	43.378	43.117	43.551	43.367	43.656	57.896
	16.4712	43.347	42.278	43.347	42.239	42.239	43.544	47.104	54.224	41.805	42.103	43.18	42.904	44.335	44.045	43.544	57.784
	17.2772	42.229	41.917	42.229	42.69	42.69	43.549	47.109	54.229	42.035	42.748	43.154	43.073	44.282	43.697	43.549	57.789
	18.0828	43.225	42.353	43.225	42.342	42.342	42.893	46.453	53.573	42.469	42.66	43.29	42.201	44.218	43.785	42.893	57.133
	18.8788	42.343	42.009	42.343	43.141	43.141	43.737	47.297	54.417	41.908	42.854	43.202	42.664	44.16	44.186	43.737	57.977
	19.6752	42.748	43.54	42.748	42.139	42.139	43.205	46.765	53.885	41.327	42.409	43.266	42.239	44.121	43.519	43.205	57.445
	20.4824	42.586	42.487	42.586	42.28	42.28	43.139	46.699	53.819	41.261	42.807	43.518	42.508	44.804	43.69	43.139	57.379
	21.2864	42.838	41.55	42.838	42.401	42.401	45.121	48.681	55.801	42.151	42.607	43.609	42.864	44.012	44.202	45.121	59.361
	22.084	43.146	42.035	43.146	41.985	41.985	52.405	55.965	63.085	47.907	47.832	47.563	48.39	47.424	49.513	52.405	66.645
	22.88	43.929	49.366	43.929	48.509	48.509	64.262	67.822	74.942	49.007	47.605	49.74	49.925	50.17	50.701	64.262	78.502
	23.676	44.645	48.984	44.645	48.497	48.497	71.916	75.476	82.596	54.198	49.774	48.162	46.998	47.599	61.748	71.916	86.156
	24.4828	44.61	48.395	44.61	47.751	47.751	77.976	81.536	88.656	52.981	48.126	48.352	47.403	47.454	65.324	77.976	92.216
	25.29	45.205	51.475	45.205	48.783	48.783	82.809	86.369	93.489	53.325	48.712	48.008	47.608	47.381	69.904	82.809	97.049
	26.0784	44.532	51.912	44.532	48.525	48.525	85.111	88.671	95.791	53.424	49.134	47.54	47.493	47.569	73.918	85.111	99.351
	26.8816	44.396	49.019	44.396	48.089	48.089	86.803	90.363	97.483	54.286	49.48	48.19	47.377	47.839	75.061	86.803	101.043
	27.6876	43.658	49.165	43.658	47.132	47.132	90.103	93.663	100.783	54.348	50.049	48.208	47.116	47.88	76.422	90.103	104.343
	28.4836	43.929	49.366	43.929	48.509	48.509	89.776	93.336	100.456	54.83	50.548	47.94	47.157	47.688	77.242	89.776	104.016
	29.2808	44.645	48.984	44.645	48.497	48.497	91.897	95.457	102.577	55.289	50.149	47.99	47.205	47.862	79.075	91.897	106.137
	30.0864	44.61	48.395	44.61	47.751	47.751	93.173	96.733	103.853	56.277	50.212	48.82	47.907	47.728	79.42	93.173	107.413
	30.8928	44.239	48.868	44.239	48.424	48.424	94.362	97.922	105.042	57.163	50.436	48.313	47.702	47.815	80.008	94.362	108.602
	31.6984	44.849	50.583	44.849	48.043	48.043	94.642	98.202	105.322	57.903	50.699	48.527	48.375	47.973	82.204	94.642	108.882
	32.4856	45.346	48.958	45.346	48.128	48.128	95.137	98.697	105.817	57.731	50.891	48.61	48.492	48.074	82.6	95.137	109.377
	33.2912	44.886	49.752	44.886	48.722	48.722	95.774	99.334	106.454	58.093	51.684	48.339	48.66	47.977	82.234	95.774	110.014
	34.0976	44.396	48.787	44.396	49.027	49.027	96.506	100.066	107.186	59.552	51.238	49.129	48.713	48.101	84.456	96.506	110.746
	34.8936	44.818	48.563	44.818	48.624	48.624	97.409	100.969	108.089	59.401	52.001	48.662	48.708	48.751	85.76	97.409	111.649
	35.6908	44.876	48.652	44.876	48.152	48.152	97.81	101.37	108.49	60.385	52.508	48.77	48.767	48.393	85.529	97.81	112.05
	36.496	44.537	48.875	44.537	48.263	48.263	98.367	101.927	109.047	60.246	52.941	49.487	49.096	48.741	86.066	98.367	112.607
	37.3024	44.534	50.069	44.534	48.208	48.208	98.803	102.363	109.483	60.81	53.071	49.247	48.952	48.57	86.602	98.803	113.043
	38.0984	44.769	49.62	44.769	48.443	48.443	100.285	103.845	110.965	60.925	53.498	49.016	49.596	48.842	87.551	100.285	114.525
	38.896	46.195	49.246	46.195	48.275	48.275	101.629	105.189	112.309	62.165	53.587	49.738	49.145	48.651	87.596	101.629	115.869
	39.7012	45.056	48.686	45.056	48.801	48.801	100.558	104.118	111.238	61.831	53.532	49.998	49.872	48.894	87.779	100.558	114.798
	40.5072	45.335	48.155	45.335	47.251	47.251	100.497	104.057	111.177	62.951	54.305	49.464	50.37	49.415	88.615	100.497	114.737
	41.2936	45.743	48.147	45.743	48.177	48.177	100.542	104.102	111.222	62.821	54.768	50.087	49.717	48.685	88.683	100.542	114.782
	42.1	45.211	49.1	45.211	49.845	49.845	102.142	105.702	112.822	63.412	55.305	49.754	49.837	48.41	88.796	102.142	116.382
	42.9072	44.698	48.271	44.698	48.002	48.002	100.253	103.813	110.933	63.243	54.422	49.972	50.224	48.911	88.742	100.253	114.493
	43.7024	45.149	49.564	45.149	48.547	48.547	102.719	106.279	113.399	64.132	55.145	50.784	50.648	49.098	89.289	102.719	116.959
	44.4984	44.707	49.458	44.707	48.222	48.222	102.97	106.53	113.65	64.191	56.257	50.189	49.855	49.256	89.777	102.97	117.21
	45.2944	45.612	49.889	45.612	48.051	48.051	102.641	106.201	113.321	64.743	55.77	50.292	50.285	49.319	89.803	102.641	116.881
	46.102	45.648	48.461	45.648	49.255	49.255	103.229	106.789	113.909	65.194	56.437	50.165	50.705	49.59	89.697	103.229	117.469
	46.9072	45.788	49.517	45.788	48.578	48.578	103.017	106.577	113.697	64.991	56.783	50.61	50.696	49.287	89.917	103.017	117.257
	47.6932	45.133	49.378	45.133	48.804	48.804	103.405	106.965	114.085	65.902	56.697	50.262	50.967	49.473	89.575	103.405	117.645
	48.4992	45.308	49.882	45.308	48.77	48.77	104.546	108.106	115.226	65.929	56.59	50.403	50.707	48.86	90.833	104.546	118.786
	49.306	46.229	49.245	46.229	49.137	49.137	103.931	107.491	114.611	65.564	57.236	50.665	50.447	48.967	90.269	103.931	118.171
	50.1032	46.208	50.114	46.208	48.847	48.847	105.115	108.675	115.795	65.321	56.719	50.421	49.906	49.075	91.482	105.115	119.355
	50.8984	45.476	49.108	45.476	47.936	47.936	104.909	108.469	115.589	65.172	58.001	50.337	50.371	49.434	91.208	104.909	119.149
	51.7048	45.842	50.015	45.842	48.351	48.351	105.566	109.126	116.246	65.865	57.281	50.393	51.057	49.502	91.688	105.566	119.806
	52.5008	44.77	49.74	44.77	48.544	48.544	105.202	108.762	115.882	65.204	57.696	51.411	50.933	49.268	91.355	105.202	119.442
	53.308	45.05	49.483	45.05	49.041	49.041	105.542	109.102	116.222	65.974	57.395	50.892	51.109	49.676	92.2	105.542	119.782
	54.1032	45.07	49.513	45.07	47.896	47.896	106.973	110.533	117.653	66.23	58.391	50.884	51.519	49.688	92.506	106.973	121.213
	54.8992	45.359	48.429	45.359	48.971	48.971	106.155	109.715	116.835	66.535	58.388	51.247	52.225	49.897	92.389	106.155	120.395
	55.7056	45.76	48.142	45.76	48.561	48.561	104.652	108.212	115.332	66.555	58.552	50.948	50.67	49.445	92.207	104.652	118.892
	56.5128	45.277	48.753	45.277	48.821	48.821	105.386	108.946	116.066	67.901	58.035	51.621	51.317	49.905	92.547	105.386	119.626
	57.3016	45.245	49.797	45.245	48.496	48.496	106.921	110.481	117.601	66.9	58.366	51.109	51.875	50.074	92.778	106.921	121.161
	58.1044	45.654	49.866	45.654	49.625	49.625	106.838	110.398	117.518	67.156	58.679	51.34	51.854	49.698	92.416	106.838	121.078
	58.9104	45.414	48.933	45.414	49.04	49.04	105.183	108.743	115.863	66.758	57.847	51.409	51.57	49.627	92.73	105.183	119.423
	59.7064	45.363	48.736	45.363	49.021	49.021	105.472	109.032	116.152	67.698	58.54	51.433	52.208	49.87	91.946	105.472	119.712
	60.504	45.202	49.238	45.202	48.774	48.774	106.247	109.807	116.927	66.7	57.736	51.032	51.48	49.598	92.123	106.247	120.487
	61.3128	45.834	48.793	45.834	48.893	48.893	106.944	110.504	117.624	67.276	58.971	51.596	52.009	49.803	91.89	106.944	121.184
	62.1056	44.964	49.446	44.964	48.43	48.43	106.679	110.239	117.359	66.923	59.206	52.308	51.566	50.364	92.797	106.679	120.919
	62.9116	45.526	49.068	45.526	48.171	48.171	108.364	111.924	119.044	67.712	58.9	50.571	52.235	49.75	93.182	108.364	122.604
	63.6976	46.178	48.518	46.178	49.18	49.18	106.04	109.6	116.72	66.939	59.014	51.423	52.119	49.599	92.97	106.04	120.28
	64.5056	47.382	49.121	47.382	49.092	49.092	106.973	110.533	117.653	67.741	59.182	51.928	51.927	49.642	93.147	106.973	121.213
	65.3104	46.166	49.309	46.166	48.764	48.764	106.841	110.401	117.521	67.737	59.72	52.029	52.154	49.887	92.782	106.841	121.081
	66.1064	45.098	50.098	45.098	48.61	48.61	106.809	110.369	117.489	68.228	58.913	51.527	52.168	50.002	93.963	106.809	121.049
	66.9128	45.4	50.365	45.4	50.44	50.44	108.784	112.344	119.464	69.195	59.667	51.784	52.113	50.172	93.051	108.784	123.024
	67.71	45.957	49.767	45.957	49.354	49.354	107.415	110.975	118.095	67.866	59.678	52.077	52.055	49.519	93.426	107.415	121.655
	68.516	45.682	49.787	45.682	48.581	48.581	106.963	110.523	117.643	67.551	59.542	51.075	52.149	49.449	93.248	106.963	121.203
	69.3116	45.542	48.997	45.542	49.763	49.763	107.251	110.811	117.931	68.132	59.422	51.675	52.102	50.202	93.056	107.251	121.491
	70.108	45.394	50.195	45.394	49.163	49.163	108.204	111.764	118.884	68.492	59.096	51.215	52.228	50.159	92.567	108.204	122.444
	70.9144	44.438	48.885	44.438	49.643	49.643	107.892	111.452	118.572	67.532	59.803	52.41	52.93	49.644	93.24	107.892	122.132
	71.7216	44.454	49.753	44.454	48.535	48.535	107.959	111.519	118.639	67.855	60.323	51.96	52.549	50.492	93.05	107.959	122.199
	72.5164	45.605	50.238	45.605	48.632	48.632	106.988	110.548	117.668	68.098	59.545	52.191	52.396	50.077	93.296	106.988	121.228
	73.3128	45.837	48.499	45.837	49.123	49.123	107.674	111.234	118.354	67.67	60.089	51.871	52.511	50.275	94.901	107.674	121.914
	74.1092	46.316	50.39	46.316	49.81	49.81	108.58	112.14	119.26	67.188	60.12	51.811	52.599	49.923	93.429	108.58	122.82
	74.9152	45.44	49.611	45.44	49.214	49.214	107.951	111.511	118.631	67.005	60.111	52.01	52.738	49.831	94.476	107.951	122.191
	75.7124	46.101	48.641	46.101	49.644	49.644	107.481	111.041	118.161	68.323	59.856	52.394	52.111	50.269	93.213	107.481	121.721
	76.5076	45.653	49.357	45.653	49.498	49.498	108.191	111.751	118.871	67.701	60.028	52.219	52.318	49.851	93.796	108.191	122.431
	77.314	45.669	49.938	45.669	49.274	49.274	107.384	110.944	118.064	66.985	58.653	51.911	52.962	50.236	93.372	107.384	121.624
	78.12	45.6	50.548	45.6	49.728	49.728	108.926	112.486	119.606	67.358	59.644	52.478	52.677	50.81	93.913	108.926	123.166
	78.9064	45.793	49.483	45.793	49.787	49.787	107.697	111.257	118.377	67.64	59.315	52.463	52.681	49.948	94.549	107.697	121.937
	79.7208	45.383	49.582	45.383	49.374	49.374	108.274	111.834	118.954	66.246	59.481	52.347	52.136	50.014	93.973	108.274	122.514
	80.5192	45.236	50.205	45.236	50.438	50.438	107.44	111	118.12	67.296	58.449	52.163	52.25	50.165	93.948	107.44	121.68
	81.3152	45.38	49.238	45.38	49.927	49.927	107.256	110.816	117.936	67.106	59.173	52.389	53.128	49.876	94.568	107.256	121.496
	82.1112	45.411	48.52	45.411	49.095	49.095	110.12	113.68	120.8	66.574	58.862	52.127	52.786	50.54	94.543	110.12	124.36
	82.9192	45.707	49.74	45.707	48.622	48.622	109.671	113.231	120.351	68.777	58.746	52.131	53.023	49.764	94.309	109.671	123.911
	83.7224	45.755	49.275	45.755	49.197	49.197	108.231	111.791	118.911	67.115	59.032	52.007	51.953	50.492	93.797	108.231	122.471
	84.52	45.182	50.614	45.182	49.103	49.103	108.915	112.475	119.595	66.551	59.404	51.882	52.611	50.729	93.708	108.915	123.155
	85.3164	45.605	50.718	45.605	49.442	49.442	108.255	111.815	118.935	67.408	59.399	52.316	52.894	50.101	94.092	108.255	122.495
	86.1128	46.492	49.586	46.492	50.144	50.144	108.019	111.579	118.699	66.954	58.4	52.597	52.858	50.461	93.904	108.019	122.259
	86.9192	45.083	49.495	45.083	50.848	50.848	108.921	112.481	119.601	66.527	58.782	52.327	52.402	50.488	93.435	108.921	123.161
	87.716	45.509	50.793	45.509	50.04	50.04	108.025	111.585	118.705	66.124	58.534	51.996	52.606	50.702	93.094	108.025	122.265
	88.5112	45.636	49.423	45.636	49.122	49.122	108.344	111.904	119.024	66.658	59.437	52.616	52.218	50.553	94.144	108.344	122.584
	89.3176	45.038	50.76	45.038	50.951	50.951	109.079	112.639	119.759	66.296	59.156	52.193	52.742	50.593	94.451	109.079	123.319
	90.114	45.338	49.684	45.338	48.737	48.737	107.861	111.421	118.541	66.446	57.701	52.57	53.466	49.857	94.21	107.861	122.101
	Figure 10 h
	Time sec	siControl+carbachol								siIL-31RA+Carbachol
	0.7458	44.346	45.694	41.351	41.548	41.548	42.527	42.527	41.548	41.734	41.734	41.734	41.734	41.734	41.734	41.734	41.734
	2.095	44.877	45.544	41.763	41.96	42.53	43.14	43.509	40.946	41.478	42.974	42.562	42.486	42.732	42.085	42.468	41.732
	3.4846	43.962	45.649	41.207	41.404	42.249	42.041	43.228	41.748	41.057	43.043	40.82	42.475	42.34	41.744	40.956	41.946
	5.0062	44.685	45.873	41.003	41.2	40.821	42.57	41.8	40.588	41.399	41.419	41.82	42.505	43.311	41.515	42.072	41.737
	6.549	43.237	45.226	42.616	42.813	40.916	42.458	41.895	40.25	41.438	42.588	41.18	41.778	43.289	41.874	41.933	41.829
	8.0894	43.772	45.182	42.281	42.478	40.983	42.393	41.962	41.266	41.635	42.566	42.559	42.527	42.569	41.282	41.658	41.254
	9.6206	43.635	46.789	41.27	41.467	42.077	41.556	43.056	41.134	40.657	42.428	41.099	42.34	43.972	39.965	40.777	41.098
	11.1638	44.346	45.658	42.701	42.898	41.614	41.932	42.593	41.221	42.318	43.242	40.992	41.993	42.585	40.291	42.807	41.612
	12.7142	43.968	45.366	41.863	42.06	41.991	41.586	42.97	42.637	41.589	42.197	41.438	41.69	43.291	41.865	41.117	41.579
	14.2554	44.16	44.959	41.922	42.119	40.535	42.905	41.514	40.915	40.9	42.569	40.805	42.747	42.296	40.446	41.474	41.452
	15.7882	44.192	45.077	41.185	41.382	40.371	41.777	41.35	41.736	41.224	42.584	41.396	41.012	42.812	40.418	41.068	40.914
	17.3286	44.448	44.567	40.858	41.055	42.228	42.175	43.207	41.466	41.335	43.015	41.804	43.057	42.361	41.578	41.23	42.215
	18.8702	43.627	44.793	41.37	41.567	42.223	42.858	43.202	40.832	41.37	41.978	42.003	41.953	42.465	40.22	41.56	40.452
	20.4026	43.069	44.731	41.022	41.219	42.034	43.134	43.013	41.118	42.047	43.496	40.99	41.543	42.62	41.641	41.388	40.791
	21.9634	44.56	44.106	42.046	42.243	42.634	47.228	43.613	58.005	41.732	43.156	42.075	42.983	42.763	53.005	64.709	49.625
	23.4946	52.741	58.055	68.406	68.603	82.272	94.909	83.251	97.3	55.58	57.429	58.788	74.024	64.913	54.618	55.56	77.091
	25.027	103.82	113.818	111.978	112.175	125.995	134.697	126.974	128.808	70.432	78.517	75.45	69.361	82.653	85.321	56.146	76.993
	26.5678	120.693	136.312	135.885	136.082	137.82	150.739	138.799	139.28	84.604	79.599	80.833	97.12	82.915	88.791	57.257	79.18
	28.1094	122.494	140.949	135.115	135.312	137.941	153.946	138.92	139.635	88.714	83.026	86.548	100.26	84.239	92.235	58.598	84.481
	29.6518	123.235	141.9	134.994	135.191	136.63	150.363	137.609	140.803	91.704	85.257	85.91	103.314	85.621	93.29	59.03	86.996
	31.1922	121.519	140.445	135.067	135.264	136.491	151.887	137.47	139.238	94.264	85.223	87.5	102.805	86.902	94.469	60.03	88.882
	32.7342	116.528	139.371	132.628	132.825	132.608	148.628	133.587	138.364	94.367	86.468	90.077	102.864	84.805	93.987	59.68	89.174
	34.2766	117.103	136.742	132.797	132.994	131.676	146.536	132.655	137.752	94.917	86.083	90.083	103.063	84.857	92.557	59.818	89.822
	35.807	113.65	134.594	129.417	129.614	133.464	144.652	134.443	137.973	95.922	85.962	89.758	101.147	85.533	95.049	61.8	88.128
	37.3594	111.83	133.69	129.012	129.209	131.517	143.837	132.496	134.009	95.493	87.426	89.939	103.561	85.271	91.812	58.637	88.44
	38.901	109.84	131.361	127.901	128.098	129.833	142.063	130.812	132.946	94.814	86.586	91.46	100.504	84.868	92.637	60.878	89.58
	40.4314	110.674	132.684	126.874	127.071	129.211	142.351	130.19	132.376	94.802	86.776	91.648	103.316	84.196	91.292	58.783	88.225
	41.9942	107.871	130.014	125.169	125.366	128.033	140.091	129.012	129.616	95.742	86.634	91.894	103.19	84.102	90.701	60.42	88.682
	43.535	107.948	128.118	124.917	125.114	126.762	138.041	127.741	129.018	93.299	86.752	89.185	102.87	84.075	90.699	58.888	88.224
	45.0774	109.223	129.775	125.444	125.641	123.981	138.212	124.96	127.931	93.635	85.62	89.746	101.895	84.099	90.857	60.614	88.148
	46.6078	107.071	128	123.887	124.084	126.374	137.252	127.353	127.159	93.511	84.224	89.975	102.968	84.505	89.164	60.193	88.378
	48.1502	110.952	129.387	123.003	123.2	124.702	137.991	125.681	127.643	93.024	85.392	88.481	105.356	85.037	89.36	59.645	88.281
	49.691	107.182	125.996	122.516	122.713	123.793	134.474	124.772	125.438	93.705	86.625	90.268	104.719	84.952	89.125	60.195	87.052
	51.2322	107.649	126.18	122.448	122.645	125.159	134.682	126.138	125.601	93.136	85.456	88.94	106.137	83.687	88.354	58.973	86.495
	52.7742	108.148	123.768	120.831	121.028	122.723	133.531	123.702	124.479	91.702	85.744	88.177	106.934	83.493	89.428	58.59	85.02
	54.3154	109.307	125.866	120.59	120.787	122.039	131.249	123.018	126.32	92.843	84.544	88.336	107.719	85.299	88.705	59.534	86.179
	55.8478	107.663	124.742	120.755	120.952	121.352	131.093	122.331	125.535	91.816	83.524	88.758	107.57	84.583	88.426	59.721	84.763
	57.3886	109.613	123.314	118.27	118.467	120.804	131.201	121.783	123.837	90.656	83.693	86.864	107.89	84.361	88.578	60.043	86.635
	58.9302	107.779	121.455	115.727	115.924	120.308	131.25	121.287	124.452	92.025	82.45	87.136	107.939	86.176	89.048	61.459	84.211
	60.4918	106.861	121.96	118.241	118.438	119.287	129.956	120.266	122.582	91.392	83.551	87.739	109.701	86.421	89.629	59.851	83.835
	62.023	109.796	122.417	117.56	117.757	118.098	129.149	119.077	120.278	91.806	82.634	86.629	108.602	85.916	90.179	61.2	84.648
	63.5662	107.98	120.939	116.871	117.068	121.59	129.198	122.569	121.184	89.945	82.089	85.998	109.079	87.157	89.726	60.945	83.18
	65.1062	109.343	119.593	116.205	116.402	118.544	129.348	119.523	121.352	92.936	82.332	86.811	108.422	87.28	88.57	61.678	82.458
	66.6478	108.049	117.009	114.47	114.667	117.429	129.353	118.408	119.359	90.61	82.126	86.582	109.678	88.109	88.743	62.013	83.613
	68.1994	110.138	116.936	113.095	113.292	117.022	127.707	118.001	120.08	91.423	83.375	85.846	107.976	87.141	89.97	63.824	82.153
	69.7406	109.71	119.195	114.282	114.479	116.168	128.342	117.147	119.638	90.324	82.161	86.223	109.335	89.628	90.661	62.873	82.248
	71.2734	108.4	115.861	115.176	115.373	116.02	127.272	116.999	118.501	92.211	81.307	85.81	109.818	89.213	88.934	62.793	80.911
	72.8238	108.633	116.837	111	111.197	115.293	126.697	116.272	118.253	91.278	81.028	86.029	110.051	88.626	91.543	63.552	83.174
	74.3654	108.319	116.668	113.936	114.133	116.207	126.906	117.186	119.082	91.658	79.766	85.41	111.152	89.897	88.877	64.95	80.677
	75.9078	106.758	117.751	112.49	112.687	115.81	126.926	116.789	118.257	91.999	80.814	84.763	108.781	89	90.16	65.649	80.903
	77.4582	108.37	112.385	110.761	110.958	113.586	127.287	114.565	118.291	91.43	79.764	84.521	108.783	90.972	88.751	64.824	82.014
	78.9902	107.807	113.636	112.412	112.609	115.202	127.816	116.181	116.933	93.137	80.806	83.27	110.132	89.374	89.522	66.94	81.539
	80.5414	109.499	113.394	110.981	111.178	114.597	127.355	115.576	115.343	92.508	79.024	82.688	111.175	90.814	90.347	66.777	81.296
	82.0726	107.812	111.936	110.773	110.97	116.513	126.741	117.492	116.817	92.204	80.439	83.93	108.912	91.752	91.239	65.61	80.439
	83.6158	107.402	110.925	107.784	107.981	114.824	125.893	115.803	116.24	93.516	79.966	83.242	109.726	90.049	89.866	67.189	80.654
	85.1558	107.678	111.53	108.683	108.88	112.87	126.585	113.849	114.373	92.364	78.862	84.106	107.679	90.374	89.687	67.585	81.47
	86.6974	106.598	111.836	107.212	107.409	114.33	125.452	115.309	114.085	91.789	78.459	82.792	107.424	89.942	90.055	68.699	79.581
	88.239	104.764	112.663	107.686	107.883	112.202	125.166	113.181	114.033	94.45	78.816	82.013	109.719	91.596	89.814	66.921	79.71
	89.7806	106.116	110.481	106.263	106.46	110.932	124.607	111.911	114.186	91.758	80.701	82.774	108.435	92.32	90.293	69.321	80.473
	Figure 10 i
	Time sec	Media				IL-31
	0.7232	45.658	45.658	37.384	35.914	45.658	46.006	45.658	24.787
	2.0728	46.236	45.668	36.191	35.417	46.33	46.639	46.099	25.505
	3.4304	46.643	44.718	36.514	34.825	46.849	46.736	46.174	25.239
	4.9728	47.02	45.578	37.119	36.136	46.573	46.569	46.03	25.48
	6.5176	46.904	45.827	36.238	35.454	46.863	48.033	45.563	25.016
	8.0464	46.452	45.677	36.108	34.856	46.165	47.237	45.9	25.349
	9.5984	47.222	45.602	36.461	35.259	46.43	47.001	46.797	24.639
	11.1296	46.294	45.834	35.809	35.609	46.253	47.148	45.616	25.422
	12.672	46.645	45.705	36.693	35.649	45.628	46.987	45.77	25.204
	14.224	46.797	45.609	36.289	35.465	46.551	46.496	46.309	24.76
	15.7456	46.913	45.326	36.766	35.763	46.564	47.279	45.79	25.002
	17.288	46.93	45.705	36.986	35.688	46.217	47.399	45.682	25.162
	18.8392	46.949	45.284	36.061	35.757	46.19	47.68	45.268	25.575
	20.3712	46.437	45.989	36.87	34.892	46.343	47.568	45.53	24.685
	21.916	46.865	46.765	35.207	34.058	44.689	46.364	45.486	30.797
	23.4544	46.502	51.594	34.817	33.012	44.551	45.51	46.104	30.483
	24.9864	46.191	58.341	35.395	34.709	47.91	46.015	49.125	32.363
	26.5312	48.145	62.576	35.702	35.523	49.93	46.341	51.659	33.575
	28.08	48.748	67.346	38.579	35.675	51.322	48.19	52.342	35.343
	29.612	49.321	68.184	39.026	37.403	51.988	50.197	52.72	35.424
	31.1568	49.124	70.294	38.314	36.758	51.641	49.933	53.244	36.934
	32.696	50.097	70.697	38.54	37.21	51.381	49.512	53.625	37.648
	34.2272	49.765	70.848	38.117	36.517	51.923	50.551	53.106	38.5
	35.7704	50.04	70.686	37.761	36.424	51.696	51.264	53.292	39.502
	37.3216	50.192	69.561	38.122	37.333	51.525	50.915	53.437	39.396
	38.8528	49.786	68.833	38.412	37.175	51.585	50.431	53.131	38.873
	40.3952	50.358	67.632	37.422	37.25	51.98	51.088	53.796	39.859
	41.9368	50.145	68.536	38.179	37.183	51.439	51.188	53.996	40.228
	43.48	49.935	69.197	37.756	37.443	51.006	50.826	53.571	40.408
	45.0104	49.981	69.091	38.057	36.037	51.402	51.489	53.891	41.452
	46.5624	49.893	69.615	37.752	37.089	51.04	52.292	53.958	41.045
	48.1144	49.894	69.067	36.697	36.565	51.531	52.752	53.376	40.926
	49.636	50.403	68.81	36.881	37.127	51.464	50.806	53.978	41.965
	51.1808	50.292	68.616	36.941	36.422	51.334	52.284	53.345	41.451
	52.7192	49.307	68.66	37.007	36.803	50.839	51.719	53.471	41.313
	54.2512	49.908	68.194	36.577	37.529	51.04	50.926	53.327	41.302
	55.8032	49.894	69.911	35.247	36.455	50.409	51.313	53.936	40.932
	57.3448	50.069	68.254	36.037	37.167	50.763	51.491	52.751	40.135
	58.8864	49.131	67.687	35.644	36.155	50.506	51.056	52.309	41.137
	60.4288	49.61	67.807	34.984	36.603	50.351	51.581	52.998	40.752
	61.9704	49.798	68.301	35.853	35.635	50.321	50.861	52.128	41.039
	63.5024	49.705	67.869	35.688	35.672	49.937	50.574	51.593	40.786
	65.044	49.242	68.031	34.825	35.819	50.056	50.504	52.086	40.115
	66.596	49.393	67.725	35.09	36.216	50.393	51.13	52.297	40.465
	68.1408	48.625	66.83	35.053	36.137	49.636	49.713	52.647	41.124
	69.6696	48.871	66.937	34.487	35.869	49.217	49.021	51.894	39.978
	71.2128	48.24	66.754	34.165	35.224	49.427	50.23	50.948	39.395
	72.7432	49.177	66.328	34.69	35.808	48.931	49.711	52.047	39.797
	74.2848	48.402	66.906	34.108	35.707	49.222	49.661	51.708	39.227
	75.8368	48.432	65.839	33.962	35.078	48.77	49.029	49.915	39.222
	77.3688	48.672	65.501	33.583	34.495	48.952	48.496	50.082	39.253
	78.9208	48.195	64.521	33.393	34.373	48.633	47.815	51.941	39.004
	80.4624	47.557	65.121	32.462	34.744	48.397	48.589	50.563	38.82
	82.004	48.322	66.394	33.396	34.683	48.335	48.096	50.677	38.745
	83.5464	48.445	64.4	33.177	34.776	48.125	48.547	49.623	39.367
	85.0888	47.576	64.379	32.612	34.038	48.292	47.642	50.025	37.868
	86.62	48.017	64.218	32.631	33.902	47.794	47.191	49.413	37.823
	88.1648	47.067	62.835	31.737	34.081	47.283	48.078	49.905	37.808
	89.7136	47.925	64.019	32.613	33.918	47.772	46.717	49.356	38.732
	Figure 10 j
																		pMLC20/β-actin	Control	siIL-31RA
																		('Fold change')	1.25024	0.314559
																			0.876728	0.3549
																			0.695858	0.57187
																p-MLC
																		Adj. Total Band Vol. (Int)	Total Band Vol. (Int)	Adj. Total Lane Vol. (Int)	Total Lane Vol. (Int)	Bkgd. Vol. (Int)		pMLc/ b actin
																	Control1	12905838	26354889	14990184	162094383	147104199		12905838	10322676	1.25024
																	Control2	14385591	33061545	15987114	189553419	173566305		14385591	16408264	0.876728
																	Control3	11743479	32773950	13866831	212844357	198977526		11743479	16876254	0.695858
																	SiIL-31RA1	4686165	18854550	6107805	200474703	194366898		4686165	14897568	0.314559
																	SiIL-31RA2	5783283	18924939	7282242	192106332	184824090		5783283	16295520	0.3549
																	SiIL-31RA3	8427078	27253809	11844360	223288263	211443903		8427078	14736000	0.57187
																b actin		Adj. Total Band Vol. (Int)	Total Band Vol. (Int)	Adj. Total Lane Vol. (Int)	Total Lane Vol. (Int)	Bkgd. Vol. (Int)
																	Control1	10264596	12839478	12070072	27988568	15918496
																	Control2	16030314	22801094	17439166	33431812	15992646
																	Control3	18019576	21424296	20209536	39574146	19364610
																	SiIL-31RA1	15698121	18911550	17470608	35029287	17558679
																	SiIL-31RA2	16468272	19411446	18378784	36588982	18210198
																	SiIL-31RA3	14982782	18752820	16861060	36113035	19251975
	Figure 10 k
																								pMLC20/t-MLC20	Wildtype	IL-31RA-/-
																								('Fold change')	0.506094	0.371768
																									0.667816	0.392569
																									0.605564	0.278239
																								P-MLC	Adjusted band volume
																								WildType_1	3625461
																								WildType_2	3676140
																								WildType_3	3603514
																								IL31RA_1	1532805
																								IL31RA_2	1553868
																								IL31RA_3	1336098
																								t-MLc
																								WildType_1	5986920
																								WildType_2	5504718
																								WildType_3	7120248
																								IL31RA_1	5508944
																								IL31RA_2	3958200
																								IL31RA_3	3593902
																								GAPDH	Adj. Volume (Int)
																								WildType_1	18772596
																								WildType_2	17882520
																								WildType_3	17058378
																								IL31RA_1	14556114
																								IL31RA_2	14099664
																								IL31RA_3	13431309

[truncated: 12 more sheets: supplementary figure 3, supplementary figure4, supplementary figure 5, supplementary figure 6, supplementary figure 7, supplementary figure8, supplementary figure9, supplementary figure 10, supplementary figure 11, supplementary figure12, supplementary figure13, supplementary figure 14]
